# Supplementary material for: Mass spectrometry screening reveals widespread diversity in trichome specialized metabolites of tomato chromosomal substitution lines
Source: Plant J. 2010 Mar 8;62(3):391–403. doi: 10.1111/j.1365-313X.2010.04154.x (PMC2881305; doi:10.1111/j.1365-313X.2010.04154.x)
Supplement: Supplementary file 2 [file tpj0062-0391-SD2.xlsx]

## Sheet: IL0716 screening-database
Supplementary Table S1. MarkerLynx marker report of the full data set generated screening the S. lycopersicum M82 X S. pennellii LA0716 ILs using LC-TOF MS
	Metabolite annotation:				Tetraacylsucrose S4:17	Tomatine	Quercetin 3-O-rutinoside	Tetraacylsucrose S4:24	Tetraacylsucrose S4:17	Triacylsucrose S3:22	Quercetin 3-O-rutinoside	Triacylsucrose S3:15	Tetraacylsucrose S4:16	Dehydrotomatine #2 (5,6-Dehydrotomatine)	Tetraacylsucrose S4:15	Quercetin 3-O-rutinoside	Triacylsucrose S3:21	Kaempferol-3-O-rutinoside	Tetraacylsucrose S4:23	Chlorogenic acid		Triacylsucrose S3:15	Quinic acid		Malic acid	Tetraacylsucrose S4:22	n-Propyl-4-hydroxybenzoate (internal standard)			Triacylsucrose S3:22	Triacylsucrose S3:20	Flavonol glycoside			Triacylsucrose S3:23		Tetraacylsucrose S4:18	Tomatine	Tetraacylsucrose S4:16	Quercetin 3-O-rutinoside	Tetraacylsucrose S4:17	Kaempferol-3-O-rutinoside	Tetraacylsucrose S4:17	Sucrose			Flavonol glycoside		Glucose
	Ion type:				[M+formate]-	[M+formate]-	[M-H]-	[M+formate]-	[2M+formate]-	[M+formate]-	[M+formate]-	[M+formate]-	[M+formate]-	[M+formate]-	[M+formate]-	[2M-H]-	[M+formate]-	[M-H]-	[M-H]-	[M-H]-		[2M+formate]-	[M-H]-		[M-H]-	[M+formate]-	[M-H]-			[2M+formate]-	[M+formate]-	[M+formate]-			[M+formate]-		[M+formate]-	[M+Cl]-	[2M+formate]-	[M+Cl]-	[M+Cl]-	[M+formate]-	[2M+Cl]-	[M+formate]-			[M-H]-		[M+Cl]-
	Retention Time (min):				3.43	2.85	2.47	3.92	3.42	3.84	2.47	3.34	3.34	2.8	3.25	2.46	3.77	2.62	3.81	1.66	0.46	3.34	0.47	0.43	0.47	3.75	3.04	2.28	3.88	3.83	3.71	2.21	1.66	3.36	3.88	0.5	3.49	2.85	3.34	2.46	3.44	2.61	3.42	0.45	3.92	0.51	2.21	3.02	0.43
	Mass:				681.326	1078.55	609.177	779.429	1317.6	737.42	655.181	639.314	667.311	1076.53	653.297	1219.3	723.404	593.183	765.412	353.114	325.077	1233.58	191.045	227.011	133.018	751.399	179.083	1009.29	435.341	1429.82	709.393	995.273	399.122	713.423	751.429	289.03	695.342	1068.52	1289.58	645.151	671.299	639.186	1307.58	387.14	847.414	231.005	949.272	493.257	215.048
	MarkerLynx Significance Score:				0.5818	0.4899	0.3117	0.283	0.2422	0.2168	0.1751	0.1344	0.1269	0.0829	0.0818	0.0816	0.0776	0.0675	0.0584	0.0547	0.0525	0.0487	0.0464	0.0413	0.0382	0.0374	0.0352	0.0348	0.0343	0.0343	0.0303	0.0301	0.0298	0.0287	0.027	0.025	0.0246	0.0237	0.0232	0.0217	0.0205	0.0198	0.0187	0.0182	0.0177	0.0174	0.0171	0.0163	0.0158
		Genotype (accession or IL)	dry leaf weight (g)	Data file name	Peak areas
		IL 4-4	0.0062	11170702-F	3026.7	1107.24	578.51	1392.36	935.39	1092.47	241.07	324.07	503.18	124.74	9.17	22.27	25.36	92.86	30.72	139.27	74.84	9.06	102.21	111.17	79.89	108.42	305.59	5.16	50.72	79.63	41.97	19.03	54.46	276.09	24.8	28.27	77.29	106.61	20.92	75.37	226.18	33.04	170.07	146.76	113.62	0	17.25	42.03	79.69
		IL 4-3	0.0036	11170703-F	2539.58	920.77	850.09	892.34	783.1	564.96	403.9	226.1	372.36	108.46	0	63.48	20.82	85.62	25.42	104.43	58.69	0	95.84	127.12	76.45	47.34	265.34	33.9	55.11	20.53	22.75	65.43	49.34	359.54	14.55	47.11	48.09	88.72	13.44	111.92	181.4	30.71	168.34	137.67	85.15	0	33.88	32.92	90.67
		IL 4-1-1	0.0052	11170704-F	3041.42	1252.61	541.87	1262.97	993.87	858.34	251.47	314.69	431.57	196.69	11.61	29.88	22.15	185.42	33.52	127.39	83.42	10.58	108.54	202.03	110.47	59.11	298.41	101.64	51.54	34.83	24.49	0	78.59	265.87	19.79	45.59	71.45	115.79	15.56	77.56	199.92	47.4	156.07	242.44	95.2	10.05	34.42	17.69	231.41
		IL 3-5	0.0046	11170705-F	3000.96	1159.08	911.75	1469.61	1402.32	934.78	493.7	282.76	668.62	139.31	22.25	98.55	38.46	100.55	47.23	131.15	17.78	8.55	105.7	95.86	53.16	106.23	284.98	4.15	113.57	74.51	29.85	31.74	59.6	218.33	25.07	20.48	99.42	108.21	38.44	113.64	195.37	35.99	154.89	31	118.36	0	18.69	25.48	35.36
		IL 3-1	0.0033	11170706-F	2573.3	1076.77	620.92	1001.61	854.66	801.79	304.15	298.05	448.38	106.34	9.92	34.02	22.62	215.75	31.59	97.63	35.35	9.15	84.17	0	48.79	69.45	304.39	5.54	35.07	39.33	36.35	39.65	50.76	273.4	21.69	22.25	59.89	101.8	14.06	83.69	171.85	50.56	142.36	246.83	87.63	0	16.9	17.39	121.54
		M82	0.0111	11170707-F	3473.18	1972	616.43	1559.3	1478.73	1178.34	325.84	494.24	702.32	243.45	13.58	48.13	38.04	80.42	64.79	93.83	106.41	22.5	309.85	141.53	141.2	137.58	161.67	2.43	62.91	92.08	48.51	0.06	46.16	66.16	29.14	17.04	122.97	139.87	34.5	78.23	236.23	27.84	181.99	139.06	106.85	0	24.1	23.82	109.01
		IL 12-4	0.0013	11170708-F	1583.27	342.36	35.39	433.99	310.22	228.2	19.23	101.6	125.95	38.22	4.15	0	28.43	19.2	55.58	94.93	19.8	0	24.17	0	0	44.25	198.55	11.9	10.54	2.6	15.16	26.56	53.61	148.72	8.14	1.52	17.6	44.41	0	7.72	149	6.51	53.31	22.54	48.94	0	13.47	3.2	0
		IL 1-3	0.0012	11170709-F	19.43	125.14	59.48	14.28	0	274.51	33.93	616.02	0	10.13	0	0	99.77	10.31	14.38	12.95	0	29.9	20.96	0	0	0	141.15	0	0	4.37	31.68	0	10.02	64.88	19.14	0	0	17.49	0	12.82	0	4.25	0	10.17	0	0	0	0	14.59
		IL 10-2-2	0.0012	11170711-F	1577.27	532.16	43.5	488.08	303.59	306.24	22.17	105.98	179.16	60.73	4.37	0	20.72	29.3	25.36	107.49	46.06	0	54.08	0	71.1	27.63	170.32	1.74	8.12	5.54	13	20.44	23.63	64.17	6.37	17.08	17.15	58	0	9.09	118.33	11.31	48.08	96.07	51.38	0	9.72	2.96	43
		IL 12-3-1	0.0023	11170712-F	1776.98	529.06	81.77	557.59	361.65	402.47	47.67	123.65	190.96	51.53	4.68	0	13.07	38.51	19.59	12.61	66.85	0	34.7	0	75.85	34.5	131.44	0.91	17.03	7.41	13.51	11.08	48.64	59.93	0	17.19	20.99	58.07	4.51	21.03	178.25	13.77	72.3	59.36	61.96	18.93	10.06	6.24	91.5
		IL 12-1	0.0058	11170713-F	2742.27	1492.54	482.89	1270.41	1025.45	884.35	240.33	368.47	435.37	198.37	8.15	28.19	37.31	222.66	53.31	141.28	103.39	13.25	91.28	109.49	99.91	98.56	185.1	9.14	50.96	44.93	34.92	1.77	81.89	104.19	26.67	75.29	58.6	123.8	14.79	67.94	192.28	59.78	154.34	183.1	100.81	18.16	29.92	15.33	173.06
		M82	0.0059	11170714-F	2920.4	1350.28	446.91	1044.48	846.92	750.58	189.63	443.57	394.16	211.76	10.14	18.45	28.2	49.83	40.59	80.25	68.3	23.83	96	0	90.92	65.83	170.38	151.02	43.59	31.87	33.33	87.63	39.19	86.24	16.61	55.23	44.9	111.26	13.94	57.71	224.06	17	128.76	187.93	88.33	46.11	45.27	20.18	263.74
		IL 8-2-1	0.0117	11170715-F	3728.86	2630.8	941.39	1951.44	1585.85	1418.17	523.28	596.49	636.94	498.43	18.07	136.81	56.65	224.81	53.15	166.28	81.48	34.23	234.27	251.98	138.79	177.47	180.61	1.35	181.41	186.99	61.04	168.18	86.69	77.88	44.04	93.59	191	150	38.18	106.79	122.32	53.14	164.74	120.32	118.46	41.73	78.74	55.37	183.03
		IL 3-4	0.0102	11170717-F	3215.96	2679.79	1547.32	2249.11	1631.77	1645.99	850.87	553.56	827.12	452.31	21.84	324.27	40.12	96.71	38.48	394.27	307.04	32.04	205.63	303.56	252.83	233.5	236.59	388.64	244.82	236.68	74.11	213.73	85.55	185.56	37.72	196.29	247.91	147.76	78.42	142.36	154.91	33.71	123.22	29.74	114.63	117.26	114.58	50.6	97.2
		IL 1-1-3	0.0069	11170718-F	3987.12	1845.54	1307.05	2317.09	1675.77	1449.92	677.78	642.36	772.66	269.03	19.79	193.01	53.75	375.03	55.96	470.27	93.93	53	166.48	254.92	78.1	340.52	285.5	219.04	176.24	233.54	114.14	159.56	175.23	174.74	44.1	115.41	211.44	134.17	53.13	119.98	225.65	85.27	157.16	165.67	115.1	22.59	70.39	42.7	219.85
		IL IL 12-2	0.0025	11170720-F	2170.02	398.51	440.72	722.85	597.3	531.41	181.39	236.15	308.33	31.67	6.21	19.58	10.36	65.94	38.99	65.19	38.15	0	32.05	44.76	40.91	334.89	276.09	0	20.61	14.81	132.01	0	30.94	301.18	10.7	12.68	31.42	42.9	7.45	62.32	136.94	22.12	88.5	173.97	74.42	0	0	13.19	76.02
		IL 12-4-1	0.0102	11170721-F	3084.63	2063.51	1349.61	1858.38	1608.14	1144.47	726.39	282.16	675.89	294.16	22.28	260.55	40.56	283.06	62.44	147.7	202.75	8.35	77.58	230.29	152.82	130.48	223.27	405.24	215.11	117.59	32.91	235.45	74.78	196.95	39.5	126.38	180.29	136.14	31.62	125.19	176.59	78.84	158.23	156.58	113.34	96.95	91.2	175.72	73.77
		IL 6-3	0.0025	11170722-F	3185.99	1585.39	179.77	865.23	1001.8	615.1	77.32	427.47	557.87	243.07	16.22	4.52	35.77	48.7	62.97	107.52	144.56	16.77	114.76	0	161.6	87.83	283.54	10.38	16.86	23.76	38.48	64.12	60.15	244.71	17.39	71.73	39.21	118.4	28.32	31.62	208.17	18.79	149.18	160.26	87.01	46.93	50.58	16.06	285.01
		IL 6-2-2	0.0031	11170723-F	2605.46	1257.07	527.66	1027.03	762.34	806.81	261.69	227.11	669.64	151.17	21.78	29.07	52.15	129.12	56.76	139.39	32.63	5.15	123.85	141.04	26.97	71.13	233.48	0	34.76	36.64	33.53	0	70.79	181.98	18.15	20.62	38.44	92.28	49.1	52.42	163.9	34.38	98.21	12.41	77.76	0	0	18.5	138.6
		IL 1-2	0.0047	11170725-F	2621.14	2273.86	1978.63	1646.64	1398.23	1179.1	1051.84	654.63	773.59	482.27	20.07	446.14	47.04	196.14	55.32	199	88.8	41.04	112.24	133.11	133.49	305.55	301.36	112.1	60.54	102.57	126.88	76.28	100.93	259.19	27.82	32.61	113.02	142.04	43	166.13	145.68	53.26	112.57	22.55	110.54	0	21.68	49.78	137.4
		IL 12-3	0.0062	11170726-F	3592.56	1250.13	244.36	1029.96	1312.41	670.68	91.79	509.78	359.61	172.76	7.8	6.38	57.4	31.86	140	0	53.61	26.2	145.24	117.42	33.6	502.3	232.78	118.24	24.43	28.21	150.35	61.97	0	164.72	24.62	37.91	103.82	101.57	8.59	37.5	203.19	11.67	151.72	116.71	87.08	60.55	24.14	7.24	140.16
		M82	0.0056	11170727-F	2937.22	1726.7	1318.24	1156.55	989.38	986.8	681.81	339.51	440.97	208.93	10.11	269.64	28.06	279.54	26.01	158.6	131.25	9.17	88.66	140.8	118.2	68.02	196.14	6.76	127.35	78.44	30.82	2.04	98.87	180.01	31.45	24.57	67.55	119.91	17.75	119.58	178.96	61.98	155.08	143.33	109.35	0	28.47	52.17	66.84
		IL 1-4	0.0063	11170728-F	198.19	2052.73	1046.1	25.56	3.23	1534.12	521.34	1610.22	0	262.45	0	108.65	422.64	36.21	0	63.41	98.13	320.55	149.9	157.05	154.92	0	232.39	214.82	53.18	194.98	154	122.73	29.99	172.89	99.29	59.93	0	126.88	0	113.62	17.6	12.69	0	163.99	4.4	31.52	43.38	6.99	130.81
		IL 9-3-2	0.0081	11170729-F	4042.04	3080.96	674.29	1932.46	1549.83	1346.88	360.67	806.16	725.79	558.44	23.25	49.63	52.55	217.59	64.67	341.37	231.41	92.95	134.81	0	181.78	202.6	273.6	0	66.74	189.5	112.12	22.9	116.31	166.19	30.8	86.79	104.27	157.62	36.91	93.41	113.09	58.73	198.03	141.22	117.13	46.92	35.44	43.54	392.65
		IL 8-3-1	0.004	11170730-F	3300.89	1372	1162.65	1719.43	1394.67	1001.04	674.11	342.53	670.11	154.45	21.13	158.43	39.25	73.75	62.08	111.85	128.09	12.77	117.27	0	187.34	134.71	236.76	119.26	70.53	64.39	38.22	73.24	70.65	252.74	24.74	44.67	105.57	110.07	39.11	119.91	166.12	30.89	152.9	14.58	111.05	11.41	28.84	73.79	52.32
		IL 8-2	0.0119	11170732-F	3168.04	2162.17	1145.08	2082.3	1777.68	1543.21	571.36	643.76	778.33	354.14	17.57	154.9	56.24	543.29	57.71	496.88	78.21	37.13	141.32	338.64	50.66	258.95	231.19	126.3	117.17	217.27	126.37	83.5	130.64	172.33	51.35	73.86	230.79	138.43	45.05	112.61	134.54	174.67	191.11	214.68	124.48	21.02	44.5	35.51	175.38
		IL 11-3	0.0078	11170733-F	130.71	1703.66	827.62	19.64	0	141.61	451.1	0	9.53	322.25	0	70.05	33.5	240.38	4.88	181.77	397.14	0	186.56	124.88	68.28	6.03	253.89	1.03	175.26	0	27.59	19.75	93.33	346.71	0	38.26	0	119.81	0	95.54	13.33	61.14	0	36.5	0	37.4	25.24	23.09	63.53
		IL 11-1	0.0026	11170734-F	2880.23	733.58	140.04	1243.74	878.7	691.94	63.18	224.93	429.93	64.66	11.79	3.13	28.02	40.18	48.02	68.23	71.27	0	88.66	0	182.22	86.49	284.62	80.17	12.22	32.56	33.31	9.93	35.3	271.14	17.5	28.79	40	68.8	17.5	25.21	67.86	14.12	122.28	131.27	99.26	0.2	26.28	0	33.69
		IL 9-3	0.0028	11170735-F	2778.85	949.68	64.35	680.76	1088.76	536.36	34.54	640.38	422.64	134.89	15.02	0	30.52	30.31	49.41	33.49	141.45	29	44.66	0	221.68	62.47	244.3	61.25	14.34	15.67	25.85	97.23	10.89	196.03	15.92	65.23	41.81	81.6	13.4	14.03	146.65	10.58	135.69	55.01	69.41	86.84	51.29	21.74	67.02
		M82	0.005	11170736-F	2856.88	1398.17	988.13	1260.15	863.24	970.33	526.15	324.81	471.9	156.25	9.42	141.28	21.72	150.75	25.29	181.75	76.21	10.63	136.67	0	54.99	106.88	261.94	7.3	51.78	67.45	38.29	3.96	97.03	247.36	21.93	40.26	58.39	103.27	22.61	106.32	178.8	43.34	132.14	195.96	102.99	0	18	40.07	69.03
		IL 11-2	0.0016	11170737-F	2027.43	527.18	176.59	762.39	478.41	626.47	78.37	205.46	305.45	36.76	5.47	4.12	15.62	20.35	16.56	59.74	11.18	0	30.94	0	35.87	40.84	294.4	0	8.16	24.01	20.77	0	28.38	291.43	13.34	0	21.23	49.75	0	31.07	111.11	7.22	54.09	33.25	72.54	0	0	0	20.63
		IL 9-2	0.0055	11170738-F	3429.81	1887.08	663.05	1858.83	1223.23	1308.47	312.11	569.34	527.5	258.89	17.73	42.64	63.3	116.7	58.31	203.64	200.93	38.01	95.57	0	127.35	189.48	266.54	31.83	48.21	155.06	94.11	176.15	69.7	177.55	29.69	66.46	62.25	118.22	29.39	79.31	218.85	35.38	164.61	196.94	124.14	47.01	90.83	37.36	116.16
		IL 9-3-1	0.0049	11170739-F	2864.9	2159.05	565.79	1213.08	1369.83	789.64	285.95	572.02	693.82	258.6	17.52	37.92	35.85	340.6	50.11	528.95	254.13	29.68	92.98	0	159.6	121.03	219.75	7.46	39.22	47.19	46.16	74.36	234.62	194.27	20.16	73.38	71.36	133.55	38.44	75.1	182.88	86.52	148.41	287.4	101.04	37.89	28.14	69.54	182.82
		IL 9-1	0.0037	11170740-F	3380.34	1752.97	376.42	1381.51	1268.8	893.48	160.44	488.81	707.64	251.36	22.39	14.16	57.46	145.36	92.01	343.19	302.1	20.91	146.36	0	230.55	205.94	288.86	202.53	30.55	63.49	59.5	6.98	93.46	192.65	22.59	72.55	57.77	118.33	40.07	50.89	144.08	43.35	103.28	163.47	107.59	54.15	61.18	26.69	88.34
		IL 9-2-5	0.0067	11170741-F	3484.9	1871.86	666.69	1535.89	1340.13	1156.23	371.87	722.91	657.7	333.05	19.94	52.8	41.86	196.38	51.91	186.28	381.94	41.61	119.56	0	134	169.82	238.09	2.62	44.1	98.89	63.1	165.66	99.01	173.49	27.75	76.36	99.32	118.22	30.29	86.96	172.28	52.92	129.15	49.44	105.46	72.9	98.61	37.44	104.17
		IL 10-1	0.0022	11170742-F	1965.35	374.65	73.34	696.55	436.08	464.96	39.91	169.56	404.31	38.28	5.47	0	18.48	42.52	31.93	85.26	24.39	0	52.8	0	42.73	52.55	248.96	0	4.97	14.31	26.21	0	31.85	201.42	10.53	14.92	16.13	39.98	13.48	15.82	145.56	14.56	78.89	134.51	69.57	0	0	5.74	58.59
		IL 10-2	0.0068	11170743-F	3782.03	2420.52	719.08	2125.31	1586.7	1683.65	341.02	710.8	880.74	423.6	17.65	50.04	55.85	186.19	67.09	142.71	43.74	53.84	169.05	0	178.4	311.11	249.07	25.35	28.54	251.88	156.76	68.51	262.17	123.67	28.02	81.16	111.82	135.38	93.24	79.31	148.03	46.64	166.41	138.85	116.12	55.03	41.64	25.34	98.76
		IL 10-3	0.0037	11170745-F	3074.56	1361.69	508.18	1246.59	1103.24	829.78	221.64	415.11	551.46	159.22	15.94	30.56	30.83	77.98	35.02	155.24	230.69	13.2	46.47	0	163.86	125.65	265.42	44.89	28.3	68.14	46.5	25.71	81.59	214.06	16.68	57.12	47.71	93.06	24.22	69.44	202.09	26.03	132.03	36.03	94.23	67.88	13.61	23.14	101.47
		M82	0.0036	11170746-F	2161.41	1013.91	464.73	772.37	566.89	661.52	233.2	263.8	436.26	109.69	5.5	23.31	19.54	62.5	23.12	146.28	54.47	0	80.36	0	86.85	55.75	251.3	21.5	21.77	24.68	28.73	0	69.26	261.29	12.98	36.89	29.61	87.66	10.34	61.22	148.93	22.77	70.2	249.45	78.08	17.27	0	13.34	94.77
		IL 10-1-1	0.0025	11170747-F	2054.51	926.46	371.87	661.42	407.27	505.56	180.98	183.84	290.95	107.75	4.87	18.24	11.92	69.86	16.85	157.2	26.38	0	31.84	0	40.7	37.97	218	15.66	18.18	17.13	20.69	0	87.81	169.59	9.59	13.87	18.93	79.05	6.98	53.25	171.55	24.89	70.44	201.79	64.65	0	0	14.51	69.01
		IL 9-2-6	0.0047	11170748-F	3659.95	1496.76	402.6	1444.84	1229.67	1056.52	204.02	639.25	604.26	304.57	19.05	17.48	48.05	90	60.74	121.11	194.73	33.79	85.66	0	190.81	150.91	221.49	26.78	33.96	94.14	56.83	210.82	61.86	165.08	29.23	74.62	63.98	116.57	26.03	54.2	146.86	34.54	146.09	192.78	115.36	61.36	78.3	31.59	135.27
		IL 6-1	0.0063	11170749-F	3307.18	1588.88	707.47	1352.64	1306.15	1003.05	363.43	365.12	574.79	250.62	13.07	55.06	28.38	228.58	41.36	150.95	67.87	13.2	82	199.95	54.5	119.52	226.54	66.07	72.4	73.42	40.6	43.68	82.78	220.65	24.36	43.11	68.96	107.63	28.75	89.6	102.2	49.86	128.76	186.66	115.28	0	23.36	19.53	133
		IL 5-5	0.0073	11170750-F	2973.22	2154.56	949.4	1535.26	1370.84	1040.25	507.07	422.29	624.05	365.18	12.79	112.08	28.82	383.16	46.1	285.72	134.51	19.42	151.43	353.46	75.7	126.5	290.03	101.32	71.26	79.45	43.98	23.33	120.41	178.82	25.58	26.2	120.95	129.56	30.34	98.84	155.63	93.59	132.51	163.5	100.87	17.79	34.09	21.05	352.7
		IL 7-2	0.0061	11170751-F	2721.14	2084.26	1110.82	1008.94	905.68	914.14	550.82	150.57	443.68	260.82	7.94	167.62	23.49	163.73	25.75	172.46	160.88	0	247.83	143.95	89.3	57.93	238.1	161.37	135.91	50.98	25.47	112.66	101.25	215.07	22.92	83.6	42.97	126.06	14.53	105.39	187.16	44.66	106.57	147.04	88.28	34.01	54.74	49.89	110.19
		IL 5-2	0.0076	11170752-F	3460.43	2245.48	1352.74	1540.05	1314.05	1264.17	719.91	602.67	623.22	283.23	9.24	234.89	39.46	394.08	41.24	303.49	91.96	27.62	183.93	172.32	75.39	173.44	238.76	40.83	145.59	113.26	88.17	186.88	128.05	238.55	30.54	48.47	80.8	131.43	24.83	120.27	122.4	123.49	82.12	177.73	106.48	29.01	105.2	95.44	145.33
		IL 7-3	0.0024	11170753-F	2355.61	1019.5	336.22	735.78	705.46	479.76	184.97	60.86	357.88	79.98	4.6	18.76	15.27	88.46	30.44	146.55	20.14	0	73.1	0	21.39	50.19	219.81	60.89	25.57	13.93	16.45	41.21	89.82	234.53	13.95	22.95	31.68	81.19	10.97	54.27	128.48	30.2	79.51	150.81	76.28	0	22.51	17.15	92.56
		M82	0.0138	11170754-F	2787.31	3177.79	1687.5	2189.65	1555.23	1530.91	812.01	703.75	851.96	605.85	17.92	343.77	45.68	566.65	60.16	854.85	264.82	41.55	234.67	453.33	196.47	192.76	215.08	281.21	152.39	212.1	81.81	191.29	367.89	107.01	46.34	164.34	206.56	146.77	51.47	123.14	163.63	165.8	130.49	223.27	133.55	57.6	102.82	69.95	350.58
		IL 5-3	0.0049	11170755-F	66.12	984.06	923.74	335.92	0	457.13	463.36	0	0	94.29	0	98.24	113.81	76.93	130.56	128.65	27.82	0	79.03	51.33	69.27	33.38	247.18	58.44	67.87	13.13	30.22	38.96	73.46	304.41	20.17	30.41	0	81.43	0	99.33	7.85	26.12	0	145.08	38.16	0	20.01	33.29	50.73
		IL 6-4	0.0061	11170756-F	3340.64	715.99	1216.93	1375.31	1233.09	1211.21	639.95	445.31	534.78	67.71	9.69	198.73	26.32	69.13	24.48	67.27	14.62	18.02	89.54	66.71	39.79	100.37	269.21	30.86	107.13	120.86	45.17	19.05	23.89	160.73	36.76	13.91	115.8	67.43	21.2	115.06	152.5	26.11	119.91	96.41	102.6	0	11.69	58.74	21.27
		IL 7-4	0.0034	11170757-F	2431.11	657.64	1018.76	1268.04	639.9	1054.55	531.28	143.76	271.96	44.48	0	119.59	12.53	58.12	32.34	83.51	7.56	0	48.63	0	33.38	652.96	256.87	3.82	44.86	122.22	363.67	0	74.68	294.37	30.93	0	27.17	58.7	0	102.38	127.42	20.13	99.19	113.92	104.3	0	0	73.17	32.13
		IL 4-2	0.0058	11170758-F	1940.16	1232.64	693.14	1232.16	431.52	603.33	341.82	161.8	184.78	218.82	30.92	48.7	70.01	189.44	163.01	177.28	122.3	0	163.43	144.94	116.61	108.94	259.18	1.51	45.94	36.69	38.94	10.75	98.44	317.81	19.08	19.9	14.5	95.77	0	81.96	133.05	51.5	82.59	156.59	101.94	0	20.7	27.85	222.04
		IL 7-5	0.0058	11170759-F	3266.93	1389.02	454.93	1779.32	1478.94	1238.76	235.1	502.23	653.03	187.19	15.65	22.89	34.84	184.03	42.57	78.31	65.15	22.37	92.26	147.7	87.79	175.83	228.18	11.49	56.17	137.85	68.5	41.5	24.83	179.91	20.18	78.62	93.34	103.8	33.19	63.84	110.05	47.47	129.68	50.55	118.38	55.09	21.95	30.35	94.29
		IL 8-1	0.0049	11170760-F	846.7	1153.34	1050.22	259.69	50.7	271.73	572.84	0	1161.53	128.85	749.42	171.73	238.35	55.11	415.49	44.48	65.79	0	50.66	94.53	107.68	217.98	236.8	99.91	93.61	6.63	84.64	67.84	31.73	167.01	217.98	30.12	0	93.16	136.55	108.41	63.57	18.44	14.29	104.9	32.36	0	23.55	144.43	57.9
		IL 8-1-1	0.0104	11170761-F	1405.96	2284.7	1385.53	640.84	158.65	264.63	722.24	0	1936.84	436.69	1379.59	215.46	594.97	123.28	946.13	116.88	259.68	0	156.78	226.15	259.66	523.05	204.05	21.3	120.61	24.88	248.74	13.73	66.33	113.24	523.05	131.04	38.47	134.54	366.82	117.93	107.02	37.06	32.47	84.93	64.4	92.13	103.49	132.16	111.11
		IL 4-3-2	0.0054	11170763-F	3164.28	1340.1	694.38	1483.83	1318.65	1038.11	365.33	387.61	759.51	208.71	15.48	51.79	28.66	268.07	37.75	488.19	75.79	15.57	68.94	26.34	49.47	147.21	259.13	10.65	48.98	73.58	42.35	2.38	166.19	203.9	20.4	40.71	67.79	99.58	44.77	76.85	127.41	69.41	147.66	171.84	106.84	0	10.93	31.94	439.47
		IL 5-4	0.0079	11170764-F	2892.76	1155.72	1240.16	1660.15	1485.55	1502.88	745.02	531.18	769.43	149.12	14.98	251.99	41.53	139.13	38.07	106.79	58.86	27.15	138.6	124.76	73.08	140.68	246.76	21.35	101.5	218.86	59.76	4.79	49.92	212.22	46.7	40.28	174.53	89.62	46.97	132.48	177	36.37	112.28	126.28	117.08	15.18	16.24	30.31	14.75
		IL 4-3	0.0042	11170765-F	2935.94	1294.91	958.03	1049.27	878.46	738.04	477.73	353.09	459.74	194.3	9.77	116.64	19.91	310.31	28	179.26	47.28	10.28	96.97	200.46	42.3	90.52	226.66	80.88	32.48	35.55	38.96	54.72	129.85	256.38	17.79	46.17	45.57	101.99	18.12	105.85	192.8	68.22	109.48	164.29	84.88	0	31.15	40.79	325.83
		IL 4-4	0.0114	11170766-F	3257.15	2144.99	620.3	1655.51	1373.04	1130.79	317.2	403.49	589.32	375.52	11.6	47.44	33.46	410.35	54.62	497.63	90.45	16.41	120.45	336.88	91.95	135.71	205.53	10.22	52.98	92.3	47.81	201.17	162.18	120.56	25.85	102.86	133.33	125.38	28.65	72.18	168.47	95.02	146.08	135.05	109.86	30.77	110.81	36.92	277.91
		IL 6-2	0.0017	11170767-F	1675.49	356.53	205.17	676.97	289.14	433.24	90.21	68.86	477.09	34.59	12.15	7.39	30.89	30.49	43.56	102.07	0	0	26.85	0	20.7	49.05	184.68	1.4	11.17	11	16.07	0	54.15	136.48	9.42	0	16.93	40.37	21.67	34.26	97.01	9.97	43.8	105.55	70.02	0	4.72	10.93	39.26
		IL 7-1	0.0026	11170768-F	2159.95	290.02	429.97	752.1	485.18	697.21	224.63	173.47	301.16	24.78	7.17	22.62	32.68	25.03	24.2	56.9	0	0	42.38	0	23.94	48.06	305.9	0	40.39	28.75	25.8	0	27.56	314.34	0	0	26.99	30.89	5.83	63.94	184.3	7.71	70.73	80.38	77.85	0	0	14.78	16.75
		M82	0.0018	11170769-F	2187.14	346.24	453.64	761.41	588.25	648.66	221.33	218.15	268.48	29.93	5.27	24.84	16.02	43.48	22.02	82.92	0	0	22.56	0	12.4	42.74	268.07	0	22.91	23.49	18.17	0	47.29	272.93	14.35	0	32.17	39.14	8.3	63.55	131.84	16.08	78.96	87.4	79.71	0	0	13.4	27
		IL 1-1	0.0021	11170770-F	2738.22	379.5	312.57	1178.71	1006.18	878.7	161.72	365.06	577.53	36.93	9.45	12.67	20.35	13.37	26.29	41.69	2.75	11.11	23.27	0	26.27	110.09	262.16	0	5.02	56.81	41.53	0	24.46	239.22	16.72	0	58.13	39.16	30.48	47.27	101.32	4.55	81.44	35.88	101.48	0	0	0	18.59
		IL 3-1	0.0055	11170771-F	3138.6	935.64	829.27	1649.9	1256.65	1251.63	430.21	512.45	648.49	73.56	14.84	72.56	37.96	67.42	35.67	103.31	18.32	35.37	75.95	81.5	39.29	152.13	238.89	0.09	54.12	151.51	100.9	0	62.52	161.39	28.78	20.44	94.26	78.22	48.09	91.97	120.27	23.33	115.09	112.84	112.52	0	0	22.63	47.37
		IL 2-5	0.0017	11170772-F	2269.44	225.08	236.14	932.39	647.22	624.05	116.66	160.55	381.19	15.5	7.06	8.36	14.54	22.74	22.4	46.32	0	0	0	0	0	51.61	244.24	0	15.03	25.86	21.3	0	28.51	214.02	0	0	33.42	23.55	11.34	38.56	147.82	8.69	96.76	15.36	88.42	0	0	8.99	8.85
		IL 1-1-3	0.0027	11170773-F	2431.31	110.22	290.78	958.21	860.64	834.42	144.24	346.26	412.57	11.43	6.79	11.28	19.4	6.52	21.37	19.8	0	14.08	7.99	0	9.51	88.41	214.91	0	15.28	55.7	44.66	0	4.83	225.94	20.95	0	41.96	13.78	15.09	44.77	109.86	0	132.32	10.04	95.27	0	0	7.66	1.49
		M82	0.0015	11170774-F	2088.92	86.88	559.44	715.33	594.74	645.63	300.1	191.01	329.07	10.93	5.54	37.24	12.97	7.13	16.27	17.03	0	0	0	0	0	40.03	234.3	0	22.51	21.24	20.56	0	13.6	276.86	13.33	0	30.66	12.02	8.02	76	166.17	0	69.26	0	68.88	0	0	17.89	0
		IL 1-3	0.0079	11170775-F	0	1219.43	709.2	0	0	1531.2	361.51	1812.03	0	161.03	33.42	56.02	320.12	57.16	0	59.01	63.01	431.18	83.14	104.95	108.65	0	212.34	0	58.55	199.03	128.75	74.01	24.26	98.07	90.81	40.46	0	103.53	0	78.77	0	19.61	0	95	0	37	41.68	7.39	29.5
		IL 1-4-18	0.0013	11170776-F	1897.86	68.82	63.95	427.8	355.85	325.05	34.7	89.03	252.27	0	3.31	0	11.87	0	19.88	0	0	0	0	0	0	31.67	201.51	0	4.89	7.25	13.03	0	0	194.63	10.68	0	14.99	11.03	4.72	13.91	165.34	0	57.29	32.47	50.21	0	0	0	0
		IL 1-2	0.0048	11170777-F	2899.23	883.95	800.81	1344.24	1147.44	922.69	414.32	376.11	449.3	108.12	7.83	94.75	21.84	75.27	31.53	72.47	26.66	10.51	71.58	85.6	52.54	77.01	210.2	9.57	45.11	63.65	33.84	24.76	47.38	130.88	23.05	10.9	61.68	79.95	19.17	86.44	122.94	27.97	102.25	12.91	103.82	0	11.98	32.88	44.1
		IL 4-1	0.0039	11170778-F	992.41	825.61	848.35	899.32	147.13	598.28	429.56	70.98	30.89	134.04	0	91.89	26.16	55.5	49.39	76.05	15.64	0	90.61	64.81	37.12	56.99	191.53	51.93	67.19	18.6	27.02	6.33	51.02	213.81	12.61	23.48	5.17	76.39	0	85.56	92.24	19.73	22.54	80.19	84.07	0	16.77	36.06	24.55
		IL 4-1-1	0.0018	11170779-F	1903.58	65.64	288.49	718.3	495.15	619.39	117.43	194.33	262.22	11.96	5.9	8.8	15.52	0	17.62	0	0	0	0	0	0	37.33	219.81	0	16.77	22.29	22.81	0	0	174.71	16.31	0	28.17	9.57	8.47	38.8	99.43	0	59.05	0	71.6	0	0	6.23	0
		IL 2-1-1	0.0033	11170780-F	2339.57	278.84	573.96	782.8	680.17	654.39	309.47	160.69	279.76	24.84	5.73	42.75	14.06	16.23	19.35	25.41	0	0	29.46	1.57	14.66	37.01	163.22	0	45.18	25.17	19.12	0	13.49	135.82	17.7	0	42.66	28.84	7.1	72.92	104.25	5.51	74.22	21.91	81.17	0	0	11.58	0
		IL 3-3	0.0025	11170781-F	1995.41	157.27	85.66	669.88	417.7	438.5	47.09	142.44	392.22	21.45	5.36	0	10.6	0	13.1	37.02	0	0	6.47	0	0	44.59	164.95	0	5.15	15.42	22.5	0	23.36	133.85	0	0	21.03	17.35	10.33	17.52	119.32	0	59.59	17.94	74.79	0	0	0	16.49
		IL 2-2	0.0032	11170782-F	2526.72	367.41	299.25	996.31	697.67	597.84	130.94	226.82	384.35	25.98	5.67	10.23	15.63	18.41	22.46	43.44	0	0	27.54	0	18.97	51.33	166.19	0	23.72	30.66	25.39	0	24.08	137.56	12.91	0	35.92	39.87	11.08	40.43	110.99	6.9	67.59	31.87	89.18	0	0	8.09	38.07
		M82	0.0043	11170783-F	2614.31	391.57	840.86	1136.36	988.68	853.56	420.27	286.7	462.64	32.62	8.27	68.78	15.08	31.17	20.36	39.03	2.18	7.32	39.49	1.66	34.77	62.63	181.25	18.72	42.14	50.43	23.46	0	22.35	178.22	22.6	0	87.47	39.81	20.66	82.82	142.01	11.25	109.71	3.98	95.28	0	0	22.42	13.09
		IL 3-5	0.0042	11170786-F	2802.62	1254.76	885.94	1048.08	1047.7	814.81	422.08	347.16	566.03	151.1	11.45	101.32	18.24	115.62	26.5	111.88	17.87	11.98	107.61	98.66	43.04	63.1	189.67	35.66	49.11	40.9	30.12	0.71	26.34	95.7	19.01	7.9	59.55	93.83	23.83	86.1	158.49	37.07	109.69	78.27	84.43	0	12	22.41	48.91
		IL 2-3	0.0133	11170787-F	3534.56	2237.76	729.58	1510.68	1282.69	1394.79	404.48	531.66	458.91	294.26	13.46	65.72	48.64	77.01	47.46	114.75	135.2	23.63	92.66	228.46	132.85	146.46	154.15	147.67	55.63	188.08	61.76	50.36	59.35	92.07	44.89	131.07	118.79	121.63	22.22	77.02	114.68	30.2	111.35	27.18	111.51	89.46	56.6	44.16	256.74
		IL 4-3-2	0.0067	11170788-F	2526.53	1084.77	625.75	877.11	818.42	549.42	294.82	228.89	402.9	140.73	8.3	50.08	18.39	227.52	27.2	55.38	37.94	5.06	61.93	191.62	39.59	55.84	151.97	2.29	43.57	25.67	22.88	0	87.71	87.47	13.1	34.76	41.45	90.35	15.37	71.69	137.88	55.24	105.48	188.66	81.31	0	20.1	36.68	324.04
		IL 3-3	0.0019	11170789-F	1737.2	420.18	150.65	571.31	292.12	465.7	67.53	136.28	272.46	54.78	4.9	3.69	11.33	0	13.35	87.15	3.42	0	35.02	0	16.63	43.42	185.93	4.17	6.02	13.9	22.13	8.83	47.77	115.58	8.55	0	17.58	37.66	0	24.49	107.63	0	47.37	110.72	65.31	0	8.26	5.61	67.67
		IL 3-4	0.0047	11170790-F	2598.26	873.09	866.59	1128.93	786.35	931.7	434.16	340.76	453.17	76.79	0	91.63	16.95	23.37	16.33	112.04	29.18	11.31	90.45	100.42	41.4	71.29	183.55	24.86	45.63	51.43	41.87	32.24	72.44	102.67	21.06	19.27	49.78	80.3	15.62	87.92	117.7	8.2	75.84	120.19	97.98	0	16.41	29.93	55.01
		IL 2-5	0.008	11170791-F	2670.04	1379.86	331.19	208.81	744.06	123.41	154.61	70.39	1013.85	182.65	204.28	15.19	133.76	161.95	330.69	110.41	41.2	0	115.58	182.99	46.12	71.96	158.81	122.22	58.25	2.11	22.71	69.82	62.97	75.67	72.22	39.54	20.43	103.58	148.98	46.87	147.36	48.08	97.94	127.16	28.54	8.58	34.25	16.79	65.43
		IL 4-2	0.0067	11170792-F	1166.89	777.85	722.11	757.76	159.81	577.41	380.57	74.47	36.27	101.08	0	71.82	26.18	177.05	43.23	251.73	37.35	0	71.19	127.18	50.05	41.07	148.34	7.55	51.7	18.31	19.89	25.55	182.8	100.56	11.89	32.16	4.45	67.62	0	78	86	48.8	27.99	81.61	66.93	0	12.86	21.5	49.35
		IL 2-2	0.002	11170793-F	2402	376.7	258.57	1112.2	784.46	885.47	106.16	345.8	424.9	28.14	7.06	8.29	26.23	18.79	29.12	35.09	0	10.87	30.95	0	25.2	115.75	249.43	0	18.86	67.46	46.81	0	22.42	233.62	17.54	0	41.75	39.67	19.77	39.85	141.04	7.03	114.05	78.98	95.12	0	0	7.23	30.52
		M82	0.0044	11170794-F	2954.26	1333.97	633.58	1470.66	1054.13	963.65	311	346.37	455.65	176.95	11.83	44.23	30.63	137	31.83	70.73	129	15.95	194.25	130.91	117.44	113.46	261.77	18.14	44.43	82.9	38.43	90.5	35.48	198.25	25.98	45.44	102.52	95.27	27.41	74.73	95.86	39.06	94.29	102.02	105.59	0	26.11	26.86	70.89
		IL 4-1	0.0094	11170795-F	2184.04	2594.35	1480.01	1578.84	477.25	1169.81	818.04	188.5	69.61	457.54	0	320.91	49.09	575.19	135.75	598.06	83.29	0	101.25	357.97	124.67	179.1	247	211.85	138.72	89.35	56.92	139.89	178.16	255.48	25.46	143.11	11.91	133.84	0	116.61	174.49	164.35	68.16	164.27	103.27	56.94	78.61	72.52	86.71
		IL 1-4	0.0026	11170796-F	19.37	1022.35	1060.63	9.19	0	1064.97	513.23	1615.63	0	103.55	0	132.21	320.27	55.78	0	116.02	16.9	426.82	67.34	74.56	46.18	0	223.85	31.33	40.01	90.05	126.63	0	86.25	101.91	59.93	18.29	0	82.47	0	93.17	0	19.81	0	124.32	0	0	0	8.7	24.14
		IL 2-3	0.0069	11170797-F	2806.52	2109.54	579.85	1389.46	974.46	1048	272.15	319.68	463.83	308.61	7.87	32.23	36.07	321.94	40.38	0	117.86	9.47	186.37	189.56	91.94	125.24	222.49	2.15	62.59	98.19	53.06	27.44	179.53	206.39	21.52	21.62	42.77	130.53	14.46	59.78	111.87	70.73	80.35	170.99	102.17	15.7	39.22	19.7	104.37
		M82	0.0109	11170799-F	3533.78	1964.45	1560.72	2067.58	1714.84	1557.01	835.5	481.54	797.11	257.5	20.8	350.49	43.55	252.26	51.04	194.43	204.79	17.93	263.74	161.47	139.3	202.99	203.87	12.11	229.8	214.84	59.2	122.51	88.61	167.65	44.15	107.34	178.74	109.26	75.8	121.97	140.34	68.45	131.28	91.65	113.11	66.53	39.45	61.73	25.73
		IL 7-5	0.0049	11170800-F	3042.81	1518.16	699.47	1491.76	978.31	971.73	390.69	364.16	507.92	160.24	9.86	60.89	23.58	260.19	30.64	177.54	45.46	9.44	76.88	174.64	47.4	130.54	191.08	208.83	53.79	82.67	45.22	126.58	104.06	180.55	19.49	79.49	61.74	98	20.09	81.22	139.34	68.45	108.22	104.35	103.64	18.36	59.97	41.66	139.35
		IL 8-2-1	0.0042	11170801-F	2991.59	828.28	787.89	1529.76	1045.97	1229.32	427.97	367.44	605.53	57.15	12.17	78.68	32.27	42.37	34.7	78.64	19.54	10.42	94.53	67.92	42.5	104.89	255.49	49.24	64.2	132.87	40.26	32.57	51.13	202.96	32.34	21.52	91.56	70.41	26.97	84.14	106.23	16.93	119.18	66.75	115.25	0	12.42	42.04	13.31
		IL 7-3	0.0049	11170802-F	2981.69	1339.62	736.48	1527.03	1149.64	838.2	465.75	73.5	490.88	123.39	6.78	72.06	7.64	56.41	36.45	95.11	54.8	0	245.37	121.26	66.74	82.36	251.95	14.11	58.76	47.92	23.73	28.15	41.61	245.89	18.97	61.82	54.88	94.52	20.27	85.75	113.6	21.01	107.65	113.09	112.15	21.54	48	46.05	13.28
		IL 6-2-2	0.01	11170803-F	2685.15	2918.97	1599.25	1594.52	1279.5	1136.61	926.3	271.86	976.95	441.3	35.85	479.35	79.94	411.38	75.42	299.67	396.81	8.77	288.34	251.58	266.79	130.78	208.75	472.3	146.66	119.83	40.74	258.15	161.15	166.54	34.4	179.2	120.12	148.59	106.77	123.72	154.12	122.47	116.85	128.87	108.62	115.36	132.34	82.02	0.96
		IL 6-1	0.0058	11170804-F	3553.47	1583.69	1080.18	1794.14	1355.99	1311.7	517.31	326.11	684.54	196.12	17.05	148.1	33.97	138.17	39.26	99.16	91.16	10.63	153.56	117.43	111.84	164.3	279.74	193.18	106.16	141.29	41.84	119.9	62.22	181.82	23.66	52.9	111.55	102.34	66.85	95.99	128.87	41.53	132.82	118.45	117.44	37.97	31.92	34.36	48.07
		IL 5-5	0.0081	11170805-F	2921.43	1590.87	605.09	1382.02	1051.2	898.08	348.2	179.91	383.64	221.84	10.43	45.2	33.63	80.56	44.49	129.6	92.6	0	195.93	194.35	137.13	79.57	218.93	61.66	45.24	51.46	26.29	186.12	65.73	225.11	29.97	133.76	88.93	99.35	11.37	71.16	146.74	30.62	129.98	71.83	107.72	88.12	90.07	14.87	33.77
		IL 7-2	0.0078	11170806-F	2730.67	2096.62	662.6	656.28	799.6	513.89	359.47	63.49	378.8	329.79	7.73	53.9	41.57	54.42	59.64	177.82	13.12	0	237.91	195.74	185.71	53.99	231.4	234.56	117.21	17.56	24.93	151.48	104.24	203.59	24.06	132.67	38.71	119.73	11.13	75.46	128.43	23.09	105.54	126.31	66.35	87.52	78.13	5.38	77.56
		IL 7-1	0.004	11170807-F	3267.56	798.08	784.69	1317.4	927.27	1004.06	446.3	223.69	460.53	102.9	13.38	68.93	23.16	55.95	29.43	58.03	25.83	5.86	119.3	83.34	81.77	70.22	253.43	60.8	110.23	78.06	29.21	0.61	36.1	209.45	23.48	15.73	60.54	66.58	17.7	86.87	133.95	20.79	99.94	22.44	103.9	6.81	16.02	13.82	26.7
		M82	0.0045	11170809-F	3183.49	1102.91	1051.06	1582.49	1197.11	1163.41	546.9	298.04	539.38	106.62	12.26	199.72	22.53	80.29	32.84	48.08	68.04	8.28	117.52	26.23	0	79.24	245.38	15.38	66.96	88.22	32.11	2.82	24.04	218.5	28.75	43.53	98.33	81.13	26.9	99.03	110.51	32.39	113.55	102.2	105.63	22.41	31.6	34.23	38.96
		IL 8-1-1	0.0085	11170810-F	1695.91	2088.43	1234.21	638.86	262.78	603.26	686.9	36.98	1567.05	327.03	1163.98	211.07	531.92	161.07	754.07	147.07	166.33	0	195.21	152.6	172.08	481.21	215.58	88.64	150.69	32.06	257.31	205.44	89.51	139.19	481.21	115.61	36.65	125.52	298.2	107.36	95.94	44.11	45.42	127.08	68.5	79.36	93.67	143.19	71.35
		IL 6-2	0.0061	11170811-F	2993.46	2008.25	970.75	1490.01	1004.52	946.56	532.9	241.1	1028.5	262.29	35.07	121.23	67.1	230.91	82.93	108.45	61.8	0	46.65	206.68	59.43	127.32	241.97	7.76	57.88	82.48	40.74	59.06	63.42	168.02	27.36	34.93	65.12	133.05	108.3	90.1	21.67	59.2	90.48	184.07	115.36	34.21	61.17	46.92	62.43
		IL 7-4	0.0042	11170812-F	2723.3	966.19	165.53	1328.92	783.41	913.69	76.62	212	370.21	87.81	7.26	4.74	40.15	69.97	68.69	201.55	55.9	0	52.72	0	32.54	711.72	213.44	39.04	18.33	61.22	286.82	103.83	115.53	234.25	28.03	59.71	35.35	78.41	10.9	28.17	129.36	27.14	104.95	151.44	108.99	0	51.19	19.08	392.81
		IL 5-2	0.0076	11170813-F	3281.68	1566.96	682.34	1680.26	1469.39	1222.03	341.7	437.98	577.37	240.04	14.54	46.61	43.53	75.85	49.87	106.06	75.58	20.43	115.59	245.99	96.21	174	246.84	4.69	100.1	132.43	60.99	42.15	64.63	220.03	39.97	30.5	130.55	103.66	26.24	75.43	126.35	30.03	135.27	142.5	116.11	49.48	63.33	45.93	22.42
		IL 6-3	0.0086	11170814-F	3180.81	1895.9	590.95	1675.2	1710.72	1158.82	302.61	444.32	1070.7	294.75	26.48	47.68	48.23	67.38	80.56	32.86	48.94	14.46	155.93	242.82	45.44	239.29	201.87	303.04	30.26	116.87	55.77	185.69	65.18	160.51	23.22	119.39	127.59	122.31	127.94	70.74	167	27.34	107.98	113.56	119.48	30.11	70.1	26.27	57.34
		IL 8-1	0.0069	11170815-F	1575.85	2419.31	360.71	451.27	271.48	187.2	206.75	24.44	1526.13	426.23	784.33	18.83	271.18	88.64	489.35	104.7	157.18	0	185.45	232.77	164.6	340.67	231.29	333.08	38.2	8.19	85.31	194.35	62.44	139.26	340.67	75.35	37.09	130.51	198.24	49.74	139.89	34.13	42.57	161.32	47.17	53.1	95.5	34.6	409.99
		IL 5-4	0.0021	11170816-F	2870.66	987.89	384.02	1146.77	885.42	848.38	190.41	282.69	458.92	102.56	17.59	16.68	24.69	40.41	29.31	95.16	78.59	6.49	71.23	116	108.88	69.04	248.88	68.05	31.46	43.6	24.74	55.09	58.14	232.85	20.74	53.94	56.68	78.24	15.07	52.08	128.69	15.64	90.11	106.43	96.07	36.24	34.32	20.47	66.81
		IL 6-4	0.0023	11170817-F	1959.52	841.09	53.83	515.54	451.09	413.75	29.48	161.74	240.26	135.53	15.15	0	19.22	15.83	29.5	24.63	37.14	0	39.55	107.34	43.55	39.91	195.07	8.66	11.41	13.03	16.68	76.23	26.45	224.53	14.49	26.81	26.13	69.64	0	11.64	132.51	5.84	60.91	28.36	62.61	13.52	34.04	8.69	104.8
		IL 8-2	0.007	11170818-F	3501.67	2001.21	560.7	1916.79	1516.74	1102.14	297.72	269.43	612.64	274.2	19.97	33.4	35.91	231.49	60.72	91.43	57.62	7.12	70.34	256.89	61.54	148.91	210.05	291.84	52.43	96.48	39.75	164.93	83.9	259.76	37.56	130.78	194.23	108.64	39.16	66.49	103.51	64.87	105.43	136.22	110.86	28.26	66.57	18.94	78.74
		IL 9-3-2	0.0028	11170819-F	2489.87	1146.56	797.78	741.99	646.09	720.63	485.63	306.05	341.95	91.51	5.32	109.35	15.35	86.33	19.61	125.99	55.24	8.02	53.43	80	40.1	52.36	214.14	5.05	46.8	32.68	33.01	7.76	68.45	191.47	18.26	20.22	39.99	84.74	12.08	89.12	101.23	31.14	59.09	149.19	76.56	12.68	11.61	37.16	56.9
		IL 10-3	0.0034	11170820-F	3074.19	1171.59	939.1	1178.53	942.65	888.91	493.56	339.67	526.62	134.48	10.53	112.01	20.67	147.77	25.57	230.7	173.53	10.97	134.79	121.79	148.15	74.12	233.97	10.68	28.62	50.17	38.75	0	118.83	209.79	16.72	52.66	45.69	87.27	23.91	94.53	140.52	41.51	127.16	214.85	101.95	26.55	0	24.53	58.08
		IL 10-2-2	0.0034	11170821-F	3154.36	1322.36	115.78	1268.68	1005.2	861.98	65.7	371.94	500.89	206.91	18.86	2.8	45.21	74.83	60.75	101.59	257.97	17.47	93.89	0	133.47	118.94	261.24	178.2	16.99	49.81	41.35	93.35	69.05	278.31	25.57	74.43	60.58	97.43	25.19	25.26	113.94	29.02	73.35	120.85	106.11	98.77	65.4	12.94	23.05
		IL 11-1	0.0093	11170822-F	3073.69	2547.95	832.48	2622.17	1963.92	1889.23	420.63	692.38	943.22	428.17	27.39	73.8	64.18	246.27	74.26	126	465.54	61.07	78.88	0	179.33	381.91	214.74	274.3	38.76	311.99	138.16	181.67	96.89	103.2	42.56	108.43	228.86	131.38	118.64	79.75	143.26	64.83	96.3	153.31	111.65	85.92	98.62	19.89	185.52
		IL 11-3	0.0075	11170823-F	641.34	1203.44	1029.67	129.94	38.79	137.21	578.93	23.32	51.97	149.14	8.46	147.32	11.97	197.34	9.58	141.73	56.18	0	111.56	124.06	68.86	14.35	240.51	0.76	156.09	0	15.61	0	81.69	335.44	0	39.82	6.69	93.24	0	99.12	52.29	55.85	8.89	37.15	18.46	15.51	0	24.32	88.87
		IL 12-1	0.0058	11170824-F	3059.76	1465.31	747.5	1305.91	1208.83	980.69	434.07	385.6	645.17	192.77	10.72	76.27	28.83	62.17	42.53	146.41	181.24	11.53	178.47	0	147.84	109.26	200.84	13.08	60.96	0	41.53	11.56	88.34	175.6	21.3	83.33	68.41	101.17	25.8	82.89	115.78	23.47	159.32	204.3	103.89	42.5	10.1	30.96	122.97
		IL 11-4	0.0026	11170825-F	3362.19	677.6	272.99	1601.76	1357.12	1213.48	109.45	437.69	665.34	50.02	11.03	9.01	35.12	22.2	43.19	37.71	46.65	16.72	48.55	0	65.5	142.38	247.79	0	16.12	119.57	54.49	0	22.68	227.69	24.77	23.44	88.86	57.58	40.54	41.34	128.6	9.36	124.92	157.95	113.17	0	0	9.43	80.57
		M82	0.0028	11170826-F	2447.01	1087.37	402.86	882.97	703.93	564.08	200.59	227.28	356.86	125.8	8.09	16.59	15.74	50.71	21.36	87.75	153.21	5.56	123.54	0	151.56	41.14	224.53	30.23	32.19	19.81	20.1	14.97	52.09	208.43	0	43.58	44.16	84.59	10.16	52.07	130.26	18.5	74.31	211.16	74.64	22.88	11.44	15.5	116.13
		IL 10-1	0.0023	11170827-F	2713.27	964.5	64.04	1179.86	1131.72	723.25	37.8	323.38	515.93	136.65	12.75	0	33.09	23.18	49.76	38.54	167.66	12.05	73.77	0	201.17	78.79	217.94	0	12.08	33.92	31.67	16.27	27.09	201.87	20.02	45.48	51.95	78.77	23.27	13.2	134.48	9.03	100.45	78.22	94.79	47.25	19.75	6.66	56.18
		IL 9-3	0.0033	11170828-F	2763.58	1220.58	451.19	857.93	948.6	603.18	232.22	318.89	490.01	113.41	7.21	27.32	14.89	83.17	25.43	121.61	63.2	9.36	88.45	107.15	50.8	56.53	216.51	8.2	32.33	22.3	26.63	0	80.54	181.13	17.2	35.74	56.31	91.2	17.96	60.55	123.38	31.48	103.4	175.8	79.97	0	0	66.63	101.62
		M82	0.0047	11170830-F	3149.59	1026.74	1061.6	1594.33	1291.16	1277.75	532.41	422.22	607.57	99	10.73	146.43	33.44	38.07	29.41	53.48	15.17	20.61	38.26	54.14	40.68	117.33	234.54	4.06	151.9	133.23	55.8	4.7	34.63	203.72	32.8	14.47	97.19	79.44	32.98	97.84	129.58	14.01	109.82	92.74	103.96	0	0	66.88	55.93
		IL 11-2	0.0033	11170831-F	3176.52	511.37	503.53	1299.11	1123.08	1171.57	252.89	354.24	616.94	40.53	9.36	28.75	19.64	33.36	23.57	51.83	18.36	10.88	70.15	0	43.05	69.92	247.65	2.42	26.47	112.43	35.76	0	34.88	249.67	23.23	9.57	56.89	45.85	27.82	63.85	122.63	11.79	130.82	105.08	104.86	0	0	7.75	43.09
		IL 8-3-1	0.0073	11170832-F	2987.78	1019.81	884.82	1767.34	1394.63	1122.05	478.32	317.51	702.28	139.15	17.66	104.06	31.65	200.19	51.92	128.24	20.11	9.23	55.28	112.77	52.36	141	231.61	111.41	61.82	97.74	39.25	38.51	81.77	150.34	31.54	49.74	126.15	81.64	35.66	90.23	40.15	52.06	116.96	117.52	117.41	12.44	37.27	45.59	38.01
		IL 8-3	0.0042	11170833-F	2736.05	996.22	1035.3	1075.42	903.9	686.12	508.32	273.43	388.17	106.62	5.9	108.33	14.32	129.5	19.83	104.69	21.71	6.1	36.48	102.88	31	59.76	291.53	32.08	53.45	39.82	29.3	4.3	67.19	315.02	21.24	25.87	56.69	78.09	10.17	101.3	121.36	43.98	104.41	139.17	100	0	13.2	38.22	82.63
		IL 10-1-1	0.0116	11170834-F	1217.42	2767.53	1814.38	2139.37	1924.79	1693.23	923.48	682.88	847.07	484.94	23.02	412.1	56.66	441.5	51.01	762.82	280.83	51.98	223.34	205.6	169.83	241.33	230	127.48	237.19	271.7	81.78	13.34	331.05	208.8	42.46	119.61	184.75	122.37	68.92	125.42	175.9	148.08	155.23	121.72	109.26	48.46	52.08	132.14	166.56
		IL 9-3-1	0.0022	11170835-F	2662.67	1342.92	621.08	712.95	786.19	560.68	337.13	329.18	412.12	122.82	8.86	45.22	17.26	61.16	21.87	157.59	83.05	10.32	102.61	0	83.66	53.15	208.78	0	38.71	19.34	26.08	0	91.14	198.78	12.88	39.88	41.55	95.02	14.95	69.78	119.15	23.85	81.23	161.44	74.98	0	0	73.28	126.02
		IL 9-2-5	0.0022	11170836-F	2404.13	719.89	75.67	669.43	812.2	497.15	43.71	384.92	236.35	82.75	8.75	0	26.88	16.96	33.35	9.95	92.82	19.55	30.66	0	190.35	41.31	223.49	10.86	7.82	16.22	21.97	55.59	0	217.67	16.76	34.19	34.54	58.28	6.39	16.42	132.29	6.82	68.76	83.08	64.75	70.12	25.46	6.35	53.04
		IL 2-1-1	0.0109	11170837-F	2790.09	2107.38	979.58	1956.39	1615.19	1268.6	522.09	424.93	562.58	412.1	16.98	101.82	55.18	307.03	73.46	364.1	153.32	17.02	91.52	469.12	156.03	146.85	218.79	418.75	54.7	153.06	51.99	237.6	142.71	202.16	43.12	178.4	169.38	118.94	26.05	97.46	102.84	73.87	88.97	97.66	122.86	71.51	158.84	29.64	236.08
		M82	0.0058	11170838-F	3353.75	1776.15	832.53	1438.43	1114.37	1062.74	465.83	256.05	479.15	196.29	13.34	79.27	31.62	131.08	37.17	118.69	86.89	7.47	106.84	159.37	58.1	79.67	250.45	270.64	62.74	85.82	33.14	153.89	95.07	190.04	29.85	84.22	106.1	101.14	25.77	86.51	128.3	43.17	93.17	123.56	111.84	36.77	65.32	27.09	29.67
		IL 12-3-1	0.014	11170839-F	3222.66	2858.4	1477.33	2230.26	1848.26	1543.54	847.47	586.57	815.42	434.91	23.14	362	59.85	438.78	62.38	225.51	179.8	29.73	235.79	280.11	176.5	232.11	200.72	189.59	187.62	191.05	67.34	127.42	133.33	97.74	40.36	138.01	187.15	120.36	52.28	108.42	142.6	147.84	126.24	191.37	113.25	75.22	74.83	48.34	102.42
		IL 12-3	0.0037	11170840-F	2744.45	1358.9	146.2	1043.65	1148.91	476.71	73.96	355.58	259.98	198.03	6.1	4.44	56.19	61.92	107.51	27.91	57.02	14.49	55.14	0	131.53	401.08	197.54	182.33	25.7	18.56	167.12	99.37	16.33	261.89	19.75	63.3	51.93	100.43	0	26.82	107.12	23.73	81.65	131.65	76.58	75.91	63.06	9.61	198.86
		IL 12-2	0.0105	11170841-F	3516.13	1881.9	1436.9	1473.88	1266.58	1003.29	738.36	357.42	501.31	295.73	14.4	290.98	62.8	505.34	71	203.64	77.59	13.51	94.16	281.47	75.12	665.83	205.06	43.97	176.43	67.93	267.08	93.28	117.67	177.4	34.74	73.95	130.98	109.2	20.67	109.02	127.21	183.64	98.65	165.03	102.05	35.99	53.53	38.46	87.89
		IL 10-2	0.0097	11170842-F	3804.1	1854.42	656.03	2062.52	1659.29	1566.24	359.05	463.88	790.17	305.71	21	48.89	61.58	395.6	76.94	493.42	191.72	18.04	105.2	273.9	132.04	208.32	212.28	22.71	28.3	180.72	62.34	0	142.07	157.87	42.75	86.18	162.96	109.12	45.25	71.82	94.77	133.66	132.11	164.87	115.14	70	73.56	15.32	51.12
		M82	0.0076	11170843-F	3475.5	2035.22	805.29	1917.56	1637.83	1286.99	455.58	432.55	612.17	241.87	14.69	77.22	34.88	100.17	47.22	118.58	46.51	15.23	109.6	264.23	87.6	123.09	204.31	309.18	53.75	174.67	47.94	0	66.19	181.94	32.85	106.66	155.89	115.4	32.98	82.79	116.3	37.17	94.7	106.47	109.48	61.58	90.78	23.16	27.09
		IL 2-1	0.0027	11170844-F	2313.47	1234.17	406.27	1095.14	782.1	612.23	231.58	135.37	412.19	203.36	7.17	18.56	16.61	149.16	31.08	297.47	90.85	0	153.2	140.67	99.08	61.94	225.07	225.34	27.61	24.87	21.75	142.44	156.71	220.68	0	85.45	50.15	90.49	12.22	50.03	104.35	45.01	75.73	143.51	96.94	16.75	74.18	26.94	116.1
		IL 11-4	0.0048	11170846-F	2891.9	1109.1	422.62	1505.49	1297.08	945.36	226.29	352.14	509.83	162.53	14.19	21.72	52.26	24.35	72.89	71.33	104.63	14.63	48.3	0	81.88	104.63	275.19	13.76	28.36	64.27	39.31	3.97	39.36	194.82	28.88	36.52	108.41	83.76	26.7	51.82	130.19	10.84	100.17	164.96	106.96	20.47	24.33	17.37	94.71
		IL 7-3	0.0127	11170848-F	3358.84	1290.45	1598.25	2180.44	1737.26	1405.48	927.8	127.86	714.59	143.93	18.04	444.58	51.9	78.87	82.15	93.27	142.32	0	149.08	99.01	198.75	309.34	210.34	102.72	200.64	214.89	51.42	69.64	68.7	183.94	41.58	65.2	190.7	85.12	43.49	112.28	142.44	30.11	174.25	110.83	126.21	30.58	45.67	119.76	33.5
		IL 7-5	0.0127	11170849-F	3653.39	1703.67	792.62	2445.93	1425.74	1451.97	432.2	373.38	571.22	248.62	18.63	85.62	51.3	135.84	63.38	101.84	281.77	17.12	139.37	132.88	186.19	267.25	199.55	251.72	62.67	221.42	67.77	148.92	93.61	188.61	46.15	86.74	228.42	101.86	30.06	82.07	125.97	38.32	109.02	107.36	117.29	111.87	93.84	41.4	25.06
		M82	0.0101	11170850-F	4116.13	1349.2	1627.53	2449.62	1912.37	1807.11	824.43	447.54	852.15	153.82	25.22	384.92	58.36	205.89	46.98	104.47	173	19.38	104.7	95.2	165.23	236.2	223.94	102.04	156.69	289.97	69.25	37.71	55.57	200.81	55.59	41.21	293.94	93.32	55.6	116.77	112.41	54.72	153.83	109.81	121.98	61.26	43.3	44.8	14.47
		IL 7-2	0.0065	11170851-F	3032.83	2424.85	1596.29	1783.27	1239.97	1391.55	830.92	103.69	506.46	347.39	14.26	319.53	48.45	158.01	60.32	445.27	254.44	0	273.72	143.18	244.07	264.55	212.34	258.73	276.27	193.35	62.05	169.66	155.57	230.36	40.54	99.7	81.16	124.31	27.18	109.13	118.19	48.1	86.23	40.97	112.78	48.52	108.59	161.55	30.5
		IL 6-4	0.007	11170852-F	3004.46	819.69	1699.96	1441.46	1257.34	1274.97	916.79	380.77	526.77	76.26	9.89	430.3	39.23	95.65	31.75	74.63	37.92	14.27	81.49	61.2	113.89	125.47	208.54	8.13	255.94	141.46	59.2	55.7	46.73	246.8	38.74	42.35	88.68	72.33	24.27	115.8	106.78	37.25	76.8	79.85	105.28	21.49	32.45	67.64	14.79
		IL 7-4	0.0112	11170853-F	3238.62	1555.78	546.49	2733.86	1456.76	1599.39	331.74	167.28	503.99	232.92	5.63	34.84	58.26	128.89	103.44	413.55	297.38	0	187.85	219.75	166.59	1404.54	234.82	20.11	41.14	262.37	516.06	0	171.51	209.89	49.64	155.74	112.92	103.63	18.42	60.47	96.55	36.54	87.9	127.14	128.91	115.87	55.02	42.56	28.14
		IL 6-2	0.0048	11170854-F	1915.91	440.41	1216.34	1965.44	1470.36	1414.47	719.14	249.4	1237.85	46.21	49.15	255.73	141.58	20.95	172.89	45.25	8.82	0	54.31	31.75	30.51	226.74	231.47	3.01	70.53	164.61	64.88	0	22.67	154.01	42.06	10.12	140.36	41.96	171.16	109.87	154.77	7.12	91.3	38.56	121.75	0	0	58.13	9.25
		IL 7-1	0.0043	11170855-F	2515.48	343.86	951.97	1166.9	973.58	1009.3	544.21	186.45	362.18	33.14	10.73	142.5	25.38	19	28.12	38.6	0	4.27	32.9	0	25.88	71.66	203.26	8.42	122.55	86.91	34.29	0	22.81	230.52	29.81	7.66	55.88	32.62	12.6	96.35	98.21	7.06	76.61	60.44	95.13	0	0	19.21	8.03
		IL 6-3	0.0118	11170856-F	2523.8	1412.53	847.98	2328.15	2105.17	1465.23	405.38	420.35	1227.64	219.51	37.65	89.6	72.6	43.49	172.66	72.7	124.27	21.13	159.82	117.84	106.5	344.41	234.12	0	25.62	240.2	109.25	65.73	48.12	137.19	43.53	79.41	247.89	94.2	168.95	80.75	102.98	17.09	97.54	109.96	116.28	64.97	64.93	28.36	28.19
		IL 5-5	0.0078	11170857-F	3166.9	1264.58	1330.78	1673.42	1604.17	1326.68	758.25	309.07	696.38	142.97	17.67	279.36	38.12	76.91	57.04	117.3	66.94	7.6	129.65	64.47	124.53	113.33	211.4	57.74	158.48	145.18	39.46	37.69	63.91	247.65	43.22	40.96	153.74	87.67	35.67	115.85	86.89	31.6	91.13	105.91	133.5	0.04	26.55	42.84	17.56
		IL 5-3	0.0089	11170858-F	33.41	1331.13	1500.31	642.99	0	848.88	885.02	0	0	179.48	0	369.89	225.05	65.71	249.19	120.19	126.85	0	220.47	87.49	161.12	57.1	229.24	5.05	211.42	43.58	38.95	58.67	77.3	322.51	35.17	60.73	0	89.56	0	118.89	5.64	25.54	0	115.67	69.73	25.59	36.33	45.99	20.06
		IL 5-2	0.0065	11170859-F	3041.34	1051.84	697.71	1478.22	1146.83	980.05	364.85	243.75	501.66	90.2	11.09	62.4	46.07	88.25	62.79	90.4	117.22	7.76	139.43	106.99	69.76	153.2	229.21	192.94	50.49	69.45	46.96	58.35	43.12	174.58	30.76	57.35	85.85	74.82	21.84	74.65	122.5	35.04	110.7	107.1	105.31	46.94	67.47	58.55	13.64
		IL 4-3	0.0052	11170860-F	2796.01	588.78	1685.1	830.54	846.07	733.33	956.06	271.04	419.98	59.57	7.44	401.26	28.96	84.79	30.1	76.09	32.42	0	47.05	52.37	76.95	49.82	250.07	2.93	54.98	33.13	27.64	14.27	43.16	263.99	20.48	12.81	43.67	57.7	12.16	119.34	95.72	33.14	77.22	73.37	80.25	10.69	11.38	66.03	16.74
		M82	0.0124	11170861-F	3333.41	1913.72	675.61	2233.39	1641.15	1446.95	415.92	352.17	658.95	270.53	16.24	58.42	42.52	185.75	58.36	101.05	203.56	10.88	237.14	148.47	190.03	178.5	235.44	9.97	39.44	197.81	50.6	0.86	35.15	218.68	43.75	136.23	171.81	106.7	30.81	77.57	142.51	58.45	105.07	24.44	119.08	133.49	96.27	20.82	25.93
		IL 5-4	0.0073	11170862-F	3593.97	526.27	1009.96	2111.15	1616.89	1565.95	606.52	347.01	612.13	49.85	15.12	148.97	51.47	29.03	45.61	39.04	21.58	13.96	112.57	52.78	76.15	190.79	267.42	0	110.34	189.61	55.88	17.63	20.52	238.83	56.29	25.78	221.1	47.24	31.33	101.19	89.14	10.08	102.72	65.45	120.91	6.66	13.63	18.96	10.16
		IL 4-3-2	0.0074	11170863-F	3139.76	881.95	1252.29	1603.86	1396.1	1148.21	678.01	291.76	638.7	107.61	19.61	253.89	42.43	160.24	45.91	87.34	98.51	9.09	149.19	82.88	162.51	122.27	200.2	4.82	119.26	123.16	44.75	32.42	53.34	157.94	27.78	55.66	77.45	70.7	36.08	96.51	94.23	47.43	76.91	104.4	102.5	0	23.18	39.35	7.4
		IL 4-2	0.0095	11170865-F	1881.55	1204.21	1721.38	1560.98	344.14	1304.88	942.75	99.16	52.39	154.36	0	438.3	50.41	241.34	113.81	183.63	142.34	0	152.14	93.74	163.41	122.85	195.75	57.48	158.97	98.92	38.59	9.91	72.62	282.22	9.12	37.12	7.67	83.91	0	111.23	97.48	66.5	49.01	110.48	107.53	34.49	27.11	65.84	20.95
		IL 6-1	0.0063	11170866-F	3209.6	1314.37	1319.01	1834.75	1419.34	1165.44	749.87	325.87	720.52	142.98	13.86	261.76	31.41	180.21	34.43	129.04	65.54	10.7	144.56	97.65	105.36	143.42	217.15	85.8	131.55	113.26	47.89	53.75	82.99	227.83	23.9	60.34	82.65	93.97	41.94	107.06	124.05	55.2	105.71	101.28	143.86	24.52	35.83	66.16	33.25
		IL 4-1-1	0.0118	11170867-F	3733.17	1594.87	849.75	1932.97	1350.29	1350.5	537.49	327.4	655.41	177.6	21.32	120.93	56.51	175.52	64.32	85.92	165.83	11.38	254.09	165.02	239.21	176.59	213.45	207.75	39.87	150.93	51.79	128.04	79.33	165.45	39.39	141.22	173.01	105.3	39.96	83.47	116.23	52.46	105.55	100.51	121.25	101.41	78.68	16.36	20.6
		IL 3-4	0.0101	11170868-F	4304.75	1767.39	984.09	2550.27	2007.35	1382.71	603.09	374.56	847.02	271.12	23.28	123.08	50.05	40.69	67.52	141.54	56.19	13.68	98.74	178.97	156.01	224.48	222.96	27.97	65.18	177.22	52.67	73.11	93.86	167.53	34.73	92.65	199.77	99.9	89.47	96.3	116.13	13.55	112.64	125.35	114.17	57.87	53.73	29.05	35.06
		IL 5-4	0.0077	11170869-F	3494.48	1164.22	1168.78	1708.29	1310.68	1239.87	604.98	340.34	549.75	119.73	13.88	206.73	33.78	63.63	39.35	97.67	47.97	13.01	101.65	100.02	97.39	128.51	226.61	103.06	92.34	145.41	47.58	61.34	47.36	186.29	37.57	68.46	156.18	82	32.02	90.22	123.97	24.83	96.49	88.98	115.35	70.02	40.2	24.7	18.23
		IL 5-3	0.0068	11170870-F	46.4	490.48	1320.1	465.85	0	606.85	745.01	0	0	43.73	0	228.15	172.23	36.39	204.47	66.66	19.64	0	98.92	56.55	58.12	45.02	215.69	23.2	178.53	22.83	38.44	16.74	42.9	304.02	25.94	19.91	0	45.96	0	103.63	5.2	15.39	0	80.32	48.15	0	9.74	49.71	20.11
		IL 4-3-2	0.013	11170871-F	2991.23	2243.07	1310.98	2034.71	1517.16	1407.07	772.28	391.43	695.22	547.66	28.67	267.15	68.67	601.65	64.7	735.21	489.2	19.15	258.73	221.27	434.75	192.29	198.65	64.69	63.76	195.46	65.31	29.72	297.46	157.97	35.63	163.18	141.28	118.48	49.69	102.25	133	219.15	121.49	27.53	117.78	206.58	137.7	37.79	64.1
		IL 4-3	0.0134	11170872-F	3866.94	2629.72	2024.99	1411.97	1394.79	1176.24	1142.99	364.59	661.08	560.32	20.4	705.18	47.69	796.85	43.76	160.77	672.45	12.01	376.45	246.68	425.87	127.5	253.51	176.66	236.71	101.57	43.99	123.19	599.99	176.07	34.24	234.06	115.6	124.58	32.38	120.71	122.45	266.31	90.13	113.24	121.44	207.39	79.72	89.89	74.96
		IL 3-2	0.0043	11170873-F	3114.76	2048.4	1824	2391.57	2298.37	1947.26	1048.17	687.45	1315.86	432.49	32.16	509.23	39.08	218.79	37.14	510.09	107.82	59	174.44	108.87	131.61	329.57	244.09	199.45	68.93	406.44	163.49	131.56	257.52	260.63	32.32	74.55	226.16	116.51	178.81	124.81	46.95	59.99	88.31	145.43	116.24	49.92	78.94	69.04	112.36
		IL 3-1	0.0042	11170874-F	3037.42	351.38	1043.78	1813.9	1635.05	1607.36	672.32	656.78	722.61	35.45	18.31	205.63	55.81	23.01	39.52	56.68	8.86	37.2	60.54	25.49	45.03	131.8	258.29	14.23	61.48	254.47	81.5	0	31.05	474.23	49.6	9.52	182.66	32.45	33.97	93.17	76.66	8.63	80.41	17.81	113.98	0	5.68	20.55	8.57
		IL 4-2	0.0168	11170875-F	2405.44	1858.32	1786.07	1958.71	639.7	1235.26	1030.84	230.88	115.98	262.45	0	584.88	67.56	355.28	131.11	322.13	61.3	0	183.46	125.85	159.3	218.22	220.76	12.92	167.24	205.52	68.46	47.64	126.69	284.04	13.09	35.52	11.17	109.6	0	117.66	115.04	112.76	60.5	29.86	109.16	121.18	32.26	72.74	45.16
		IL 4-1-1	0.0078	11170876-F	3225.88	1686.1	1192.1	2002.53	1449.86	1336.47	732.36	343.22	644.37	213.2	17.91	219.45	42.86	212.21	42.91	146.17	170.39	14.32	255.88	117.93	209.7	149.14	208.65	152.87	142.29	168.68	53.46	95.82	95.72	201.03	42.95	75.1	191.06	102.46	36.79	104.9	108.38	57.23	97.08	74.4	114.76	79.63	55.13	34.16	35.48
		IL 2-6	0.0132	11170877-F	3660.24	1953.53	1300.57	2459.61	2005.66	1561.68	686.07	420.8	914.18	295.51	31.77	240.63	76.66	223.8	121.47	139.76	432.78	20.46	224.86	63.51	155.51	208.18	209.92	141.18	142.29	283.09	59.92	92.82	91.6	135.68	46.74	101.15	271.83	104.18	104.66	103.42	144.44	70.95	106.68	84.18	106.48	85.13	53.48	32.94	21.76
		IL 5-5	0.0085	11170878-F	3333.67	1451.71	1298.94	1907.32	1462.94	1301.32	708.36	340.64	639.71	170.48	16.55	283.07	42.01	165.05	52.13	127.36	128.49	10.86	132.95	105.48	213.81	146.06	242.15	164.4	102.99	176.6	49.23	102.53	64.69	557.82	45.64	68	184.39	92.04	28.96	104.26	68.72	49.63	77.62	115.15	122.76	45.58	41.8	38.15	23.73
		IL 5-2	0.0095	11170879-F	3694.93	882.53	666.62	1870.09	1366.51	1426.06	367.98	434.64	559.93	126.24	13.74	52.32	52.07	73.34	54.19	98.39	110.17	18.96	193.81	96.99	205.83	195.8	210.72	13.22	46.23	188.81	71.82	66.12	46.05	251.92	43.63	69.05	154.51	68.92	33.83	76.69	78.75	30.08	101.31	69.43	148.24	49.04	49.31	44.23	19.31
		M82	0.0077	11170880-F	3591.34	1284.9	1055.25	1846.78	1427.17	1288.65	605.48	342.06	545.89	175.85	12.65	154.44	33.52	115.96	42.06	131.54	152.66	10.16	181.09	96.9	190.3	131.1	232.7	26.59	62.43	162.64	45.78	11.51	88.69	174.16	41.65	57.73	172.57	84.08	25.58	93.01	37.38	36.62	127.36	76.33	112.93	68.2	48.14	30.98	11.16
		IL 4-4	0.004	11170881-F	3231.07	690.2	861.32	1625.17	1322.98	1241.76	492.55	300.38	561.98	55.44	11.07	111.57	36.65	29.37	46.59	103.1	23.43	8.67	52.75	0	74.49	117.26	257.35	6.44	70.34	122.67	43.76	0	30.75	689.59	33.57	18.51	117.34	57.25	28	89.71	126.96	10.85	98.63	68.19	121.36	0	0	65.57	23.1
		M82	0.0068	11170882-F	2882.13	1051.92	1532.13	1854.64	1796.98	1535.3	876.62	358.28	626.18	113.03	16.18	382.92	41.77	104.29	43.88	74.03	72.93	12.36	178.73	86.94	124.05	163.1	237.14	55.57	186.02	194.25	55.25	38.53	65.37	514.54	45.51	38.82	189.44	77.01	32.32	116.98	115.48	36.63	111.24	102.13	109.82	23.89	21.63	57.27	15.08
		IL 6-1	0.0079	11170883-F	3651.9	1627.14	1362.78	2215.81	1887.78	1541.35	720.38	446.22	959.79	207.18	23.02	277.7	54.12	119.07	67.26	179.09	78.68	18.07	146.3	114.69	66.15	250.11	215.43	17.85	120.6	223.21	71.33	54.18	99.54	148.22	36.54	64.59	193.73	104.32	84.42	101.21	124.34	36.77	91.23	105.71	111.48	25.29	55.36	62.68	52.79
		IL 3-5	0.0111	11170884-F	3684.91	2367.12	1782.77	1707.79	1316.93	1225.64	1002.4	325.87	652.46	461.06	21.21	542.92	34.7	495.72	42.79	346.84	177.01	10.65	219.01	257.17	150.75	122.53	195.77	194.94	234.59	131.82	40.9	124.44	128.51	184.32	33.03	164.35	114.91	120.04	32.6	118.51	167.5	166.2	127.37	23.29	119.77	81.72	73.07	49.17	38.24
		IL 4-1	0.0095	11170885-F	2202.43	2039.2	1248.91	2049.31	545.88	1187.45	660.33	124.94	60.93	361.92	0	234.16	65.15	425.46	148.29	298.6	267.09	0	168.37	136.61	122.58	207.5	201.49	164.87	118.96	150.42	63.2	94.43	140.93	251.55	27.35	90.19	14.12	115.15	0	106.91	135.4	98.81	63.01	90.44	120.26	81.34	61.37	35.16	19.43
		IL 3-3	0.0026	11170886-F	3468.31	227.38	603.74	1941.4	1480.93	1716.8	380.74	775.49	764.49	23.05	15.94	48.32	30.57	6.09	24.43	40.06	0	90.69	37.05	0	0	258.74	197.56	11.48	26.43	249.21	170.49	0	17.21	110.1	28.21	0	127.23	22.49	48.85	67.46	136.77	6.34	103.11	34.66	122.93	0	0	23.36	0
		IL 2-5	0.0081	11170887-F	2733.25	2092.83	1198.2	2125.12	1560.31	1493	698.61	365.67	772.44	296.91	18.28	222.99	41.29	449.88	47.22	320.8	63.1	12.01	155.07	182.18	108.32	179.72	272.43	100.41	104.52	234.74	59.08	14.74	145.67	545.98	47.76	124.36	219.19	109.86	42.59	104.43	112.97	135.45	82.94	75.6	119.66	81.62	98.47	32.36	21.81
		IL 12-4-1	0.0149	11170890-F	3340.48	978.47	1390.54	2475.76	1844.78	1629.29	780.13	328.05	743.6	84.62	39.1	279.26	82.64	74.32	99.84	51.16	93.62	10.46	163.48	69.22	157.73	239.18	270.76	15.51	72	266.78	55.71	41.5	28.39	598.23	69.58	1.25	409.56	71.14	85.63	109.69	133.63	27.41	94.78	66.84	124.86	4.93	28.22	81.88	16.83
		IL 12-4	0.0089	11170891-F	3963.94	1224.31	942.73	2186.87	1623.52	1554.24	550.52	284.7	531.94	184.54	20.24	121.15	63.64	191.91	64.34	247.09	200.5	12.82	298.45	80.37	322.98	192.13	238.98	197.06	47.54	199.92	56.7	121.35	129.18	636.57	48.69	69.75	188.06	89.07	29.53	90.79	124.64	57	87.23	60.53	113.38	95.49	70.28	22.2	14.89
		IL 10-3	0.0048	11170892-F	3063.36	1377.42	374.15	1791.45	1244.99	1301.51	204.75	392.4	571.13	183.72	10.38	20.61	33.35	113.03	36.97	73.38	139.62	10.63	227.58	104.94	150.95	105.11	195.8	59.72	19.97	150.32	43.86	99.18	42.02	192.3	44.68	66.11	110.97	93.31	19.26	47.42	89.67	41.34	88.94	62.19	110.39	94.85	52.32	14.25	20.97
		M82	0.0104	11170893-F	3977.72	1869.16	710.49	1933.67	1799.77	1465.15	401.21	672.34	779.19	242.37	19.1	60.89	58.75	38.32	71.84	63.37	179.98	41.58	333.25	103.95	31.19	243.22	173.18	113.64	43.52	227.64	78.24	69.37	33.46	120.87	39.72	111.79	182.53	107.12	44.75	75.74	139.51	13.88	78.75	32.34	112.51	61.48	26.03	17.06	34.05
		IL 10-2	0.0096	11170894-F	3235.29	1683.57	1052.84	2730.26	2203.53	2098.55	575	704.98	1141.52	222.62	30.09	141.44	91.52	154	88.48	129.36	18.42	50.72	276.55	116.16	165.84	400.11	180.38	97.81	35.1	533.03	184.48	59.35	87.49	85.31	56.63	38.74	328.36	99.53	132.8	86.43	90.45	43.32	88.98	85.59	114.61	61.49	24.38	22.76	31.36
		IL 10-1-1	0.014	11170895-F	3226.86	966.64	1465.53	2372.22	1979.26	1777.69	773.68	579.51	840.73	85.84	25.61	308.82	61.23	178.04	46.14	60.48	75.56	33.58	186.47	66.03	64.84	265.35	230.61	43.42	67.72	372.48	115.2	5.47	53.76	138.26	55.09	33.88	290.15	69.48	89.4	111.97	60.16	47.3	84.92	68.19	109.15	23.83	12.87	62.94	12.56
		IL 10-1	0.0045	11170896-F	1964.69	318.29	761.47	1901.53	1577.1	1251.41	419.27	282.99	733.59	28.82	14.74	69.11	41.63	20.85	65.31	37.02	10.56	9.28	36.06	0	43.45	199.28	221.11	6.79	46.89	134.14	44.6	10.61	20.38	178.83	41.17	11.88	187.67	30.52	64.51	73.8	66.08	8.96	89.9	64.56	120	0	7.33	27.63	10.45
		IL 9-3-2	0.007	11170897-F	2875.74	262.71	1235.51	1776.86	1729.29	1508.86	705.53	507.15	799.94	26.63	17.88	266.68	40.28	28.3	42.06	0	8.84	25.91	54.87	23.23	0	173.9	210.31	4.85	112.94	179.59	56.13	0	0	170.68	38.58	11.9	195.27	23.51	56.4	103.12	121.7	9.51	99.14	38.02	111.1	0	0	47.13	0
		IL 11-3	0.0067	11170898-F	18.5	764.25	323.27	9.15	0	148.57	208.67	0	0	109.47	0	16.55	19.11	118.1	0	33.99	68.95	0	106.27	102.52	78.3	0	209.39	1.82	31.86	2.71	20.32	51.53	27.57	766.5	0	27.22	0	67.96	0	46.31	0	44.96	0	87.94	0	32.41	29.49	7.88	13.46
		IL 11-4	0.01	11170899-F	3529.11	1805.22	912.03	2808.41	1998.93	1838.19	551.34	496.85	1039.82	241.71	25.3	132.7	70.17	220.79	66.78	89.84	99.56	26.79	172.43	133.6	111.96	288.74	212.73	1.24	31.54	392.88	110.09	114.64	76.2	161.13	51	108.68	359.52	102.9	142.7	92.42	78.13	61.09	81.32	137.42	109.52	66.29	49.52	22.77	25.07
		IL 11-2	0.0165	11170900-F	2804.33	1914.4	1322.7	2560.75	1980.04	1963.06	769.56	543.98	862.75	263.41	21.03	305.52	63.76	208.07	46.44	287.32	495.49	33.97	296.68	122.81	146.73	256.42	236.14	187.15	184.29	395.33	107.43	53.62	161.15	99.35	46.03	124.03	203.88	103.94	106.45	106.08	119.51	59.67	98.65	31.56	104.64	50.16	58.51	48.91	25.47
		M82	0.0073	11170902-F	3672.95	796.79	1040.47	1789.45	1574.22	1396.4	577.09	370.1	588.58	99.27	13.76	166.31	37.5	61.16	43.93	77.33	59.89	12.57	85.6	75.05	82.39	116.31	228.33	81.02	66.28	208.24	43.36	0	47.04	163.9	43.06	42.61	205.12	66.07	28.83	92.79	102.76	23.85	103.25	101.35	104.36	21.31	29.69	36.1	4.67
		IL 12-1	0.0108	11170903-F	2774.78	1472.13	1705.8	2072.97	1665.29	1610.89	869.81	411.45	741.72	189.01	17.22	455.89	50.38	228.01	57.48	121.43	92.19	17.76	158.64	101.29	108.99	173.54	211.47	152.72	149.39	255.54	61.68	95.14	80.91	146.14	51.73	69.28	218.6	96.21	48.1	111.26	92.27	69.68	86.68	90.57	119.71	0	57.08	55.08	16.03
		IL 9-3-1	0.0057	11170904-F	3070.7	1271.96	1561.54	1257.72	1601.22	1010.31	839.39	396.53	621	111.07	13.62	379.24	29.65	214.86	39.21	102.89	94.37	12.05	201.23	103.71	123.95	108.93	197.4	16.02	172.39	68	38.25	63.3	65.2	159.7	30.01	49.94	137.56	81.95	31.19	112.27	104.07	64	86.8	83.7	100.59	31.29	38.13	264.14	17.44
		IL 9-3	0.009	11170905-F	3157.79	1874.13	752.19	1545.93	1353.42	1046.35	424.23	305.58	470.88	295.34	11.9	73.81	30.16	203.19	43.25	171.79	333.33	8.9	138.36	120.13	248.69	130.66	223.95	344.11	41.87	74.65	47.78	24.77	111.43	606.87	32	114.83	137.09	104.42	19.75	75.65	71.9	61.65	83.86	62.46	111.4	111.98	108.74	113.6	5.34
		IL 12-3	0.0036	11170906-F	2932.15	1492.91	542.53	1011.12	993.51	627.13	277.48	218.25	283.86	191.89	6.49	32.46	13.12	85.92	73.33	54.15	116.15	0	92.56	89.72	159.15	409.3	187.38	153.52	42.53	30.94	149.51	0	30.26	221.62	29.67	50.91	81.15	92.34	9.95	57.15	121.42	34.05	84.34	93.39	91.23	56.55	52.64	19.22	25.61
		IL 12-3-1	0.0052	11170907-F	3036.5	1546.87	968.01	1374.61	1131.52	1042.46	508.36	228.16	503.76	243.35	11.42	163.47	26.99	223.11	41.2	80.78	52.92	0	121.29	118.92	85.46	80.23	211.48	9.36	130.73	62.86	32.95	77.37	66.16	188.78	32.43	33.7	71.64	91.63	18.54	89.83	88.53	66.24	86.8	136.03	112.29	20.82	46.56	26.32	18.96
		IL 12-2	0.0085	11170908-F	3027.09	1864.95	986.08	1557.26	1689.35	1138.29	558.51	411.5	453.66	240.95	10.77	164.81	56.16	197.71	89.59	63.83	156.28	16.38	209.87	135.18	188.97	613.73	230.3	134.29	69.79	116.59	276.71	2.75	36.64	181.74	49.78	101.24	200.35	102.25	18.86	85.64	86.71	52.1	93.38	65.13	107.2	84.01	41.83	24.35	26.76
		IL 11-1	0.0027	11170909-F	2942.02	1567.64	259.89	1310.67	924.25	738.55	148.69	150.15	330.07	247.51	6.69	11.09	27.05	105.91	46.9	111.86	157.96	0	174.16	98.87	178.22	70.08	198.4	262.5	17.02	35.27	25.52	152.91	69.73	208.58	22.74	44.57	91.98	98.57	12.55	37.22	102.28	36.12	66.91	104.63	106.27	50.4	86.22	6.47	23.5
		IL 12-4	0.014	11170910-F	3051.74	1966.31	1532.32	2562.96	1918.5	1937.25	859.65	644.07	813.35	331.73	30.9	387.23	72.43	231.57	79.88	341.81	355.23	45.29	99.57	108.86	295.6	353.09	184.3	131.11	127.26	384	155.11	145.88	170.49	110.76	55.56	147.64	295.95	101.83	77.79	113.9	71.68	68.62	85.39	84.71	112.94	135.05	70.14	59.65	22.25
		IL 12-3-1	0.0108	11170911-F	3604.55	1616.37	893.96	2027.01	1457.06	1316.6	512.39	363.07	600.12	265.25	19.27	155.98	44.98	168	57.18	54.73	217.81	14.2	330.1	102.64	135.77	190.16	213.81	143.99	45.4	153.49	47.38	86.85	29.44	150.53	42.37	104.11	185.9	96.87	29.54	89.73	95.81	49.9	96.81	68.56	114.63	105.1	62.14	19.16	23.6
		IL 12-3	0.0034	11170912-F	2491.38	406.07	952.31	1289.1	1174.23	1001.59	543.28	348.07	416.79	32.63	8.04	112.28	16.88	21.54	66.35	33.8	5.49	12.76	50.88	0	34.45	468.27	243.18	0	111.46	64.08	236.72	0	20.7	221.97	31.19	3.49	84.86	35.87	15.36	94.12	61.93	8.56	86.63	62.91	100.3	0	0	25.63	15.64
		IL 2-2	0.0135	11170913-F	3789.09	1895.9	1221.16	2792.8	1931.68	1980.22	684.17	592.21	803.61	297.53	27.39	247.73	86.51	185.77	67.43	85.32	197.58	33.7	207.89	180.49	186.34	266.63	215.62	43.45	51.04	393.71	117.14	126.45	45.97	175.13	56.75	119.62	217.2	100.1	50.24	94.28	114.56	58.44	87.34	85.23	122.29	97.34	79.52	29.54	42.77
		M82	0.0128	11170915-F	4034.49	1242.7	1589.91	2526.61	2045.18	1957.84	880.77	566.43	894.51	161.9	28.15	324.95	62.53	78.77	63.77	69.44	100.9	32.35	171.18	96.61	186.64	278.17	235.74	26.35	107.2	374.69	122.92	63.28	31.41	200.13	61.74	34.87	314.5	80.09	90.71	117.11	58.95	32.61	87.09	78.19	121.44	36.64	48.26	49.08	16.43
		IL 2-1-1	0.0102	11170916-F	3031.08	1494.41	1053.03	1856.01	1435.35	1320.26	627.68	288.06	522.51	207.61	13.76	180.8	36.95	131.73	43.02	72.81	181.59	11.99	230.56	94.9	184.25	127.05	215.2	117.38	97.03	172.15	42.88	75.06	49.5	146.85	37.74	75.97	138.89	95.03	22.45	90.75	99.91	43.48	87.53	64.1	114.23	112.55	41.55	24.02	17.53
		IL 1-4-18	0.014	11170917-F	2369.88	2244.13	1170.38	2347.53	1771.11	1465.13	646.29	421.28	831.06	314.44	20.5	205.83	51.39	194.95	67.24	165.74	392.44	16.91	444.42	166.85	255.03	229.67	199.6	126.6	54	231.82	62.96	83.67	119.63	126.5	45.46	171.57	207.31	108.12	49.9	95.34	165.59	65.11	102.78	147.7	109.21	93.42	50.98	33.61	41.85
		IL 1-4	0.0095	11170918-F	263.19	1690.72	1210.25	39.44	6.61	1939.89	675.11	2078.17	0	187.83	0	242.82	622.71	83.39	0	137.6	215.6	722.54	160.64	92.77	191.8	0	160.15	21.49	62	368.47	228.92	97.85	52.69	85.08	193.56	47.61	0	97.66	3.76	97.44	18.54	34.07	0	86.57	6.16	50.79	53.67	6.29	16.62
		IL 1-2	0.0096	11170919-F	3111.23	1698.22	1655.09	2149.51	1851.47	1643.32	966.09	507.19	749.48	204.42	22.1	534.54	57.21	309.17	65.17	99.65	51.31	24.39	154.79	129.91	151.17	210.08	197.72	197.56	125.85	274.44	69.05	132.27	84.98	137.07	46.76	84.87	177.11	103.46	55.28	113.18	65.4	82.13	86.21	69.06	122.56	48.27	77.68	77.28	54.48
		IL 2-1	0.0079	11170920-F	2739.3	1335.18	1800.62	1619.91	1359.12	1377.57	988.14	385.54	700.61	178.26	17.8	492.59	45.43	350.74	34.92	114.67	158.91	18.79	188.5	45.18	162.36	137.38	181.87	68.65	145.51	173.92	64.73	41.15	62.3	123.68	30.87	40.18	80.89	80.34	38.88	104.83	99.59	115.77	99.98	75.3	109.99	37.49	28.32	55.92	27.67
		IL 1-3	0.0142	11170921-F	40.26	2182.74	1629.21	8.49	0	2149.94	970.65	2401.48	0	399.52	0	490.4	660.8	341.2	0	160.62	256.74	913.88	289.08	143.53	175.93	0	189.86	304.87	169.07	424.5	282.98	174.26	117.71	63.74	225.09	135.01	0	112.58	0	112.26	4.34	81.55	0	124.5	0	100.95	121.81	24.6	61.52
		IL 12-2	0.0045	11170922-F	2665.95	1294.69	332.75	835.92	1050.33	509.24	160.62	324.26	223.09	161.82	5.38	12.42	71.67	33.98	130.85	0	48.99	9.19	37.43	99.5	95.8	357.45	237.86	73.41	16.95	19.03	131.3	0	0	213.83	31.86	45.77	63.87	81.5	0	37.99	98.23	13.43	76.14	32.71	81.17	48.46	28.62	9.7	70.07
		IL 12-1	0.0108	11170924-F	2958.92	2085.39	1381.91	1800.57	1562.74	1153.27	748.92	445.09	737.72	235.04	15.69	321.05	39.66	283.83	54.83	165.4	302.61	17.77	217.48	164.86	265.29	141.71	173.3	228.09	120.36	146.93	55.56	152.14	104.74	105.34	34.7	152.27	143.83	108.45	44.88	98.16	113.88	83.42	86.73	94.8	115.17	135.07	61.89	47.23	95.85
		IL 1-1-3	0.01	11170925-F	3094.36	1729.96	1308	2660.18	1836.57	2067.35	741.21	833.49	791.97	262.42	18.12	317.37	62.72	423.92	47.67	226.37	152.27	101.55	196.8	157.56	86.72	326.95	180.13	4.61	164.85	442.21	179.79	157.97	114.38	88.58	57.07	213.15	280.9	94.99	55.81	82.46	87.31	138.55	114.72	71.43	115.29	93.97	94.51	34.54	54.36
		M82	0.0152	11170926-F	4245.83	2141.78	1315.97	2379.82	2087.52	1584.41	729.63	478.79	835.93	271.22	22.15	231.38	51.64	220.67	55.88	145.4	376.25	23.85	278.26	119.39	41.88	183.38	195.1	188.07	102.52	289.05	68.78	119.87	85.15	141.91	47.13	16.57	268.78	113.11	56.9	98.09	103.39	61.1	89.13	27.99	111.11	104.64	75.4	33.43	26.14
		IL 1-1	0.0048	11170927-F	3408.67	957.6	1323.62	1718.76	1394.6	1216.14	735.7	498.62	607.52	157.3	15.19	323.55	38.44	46.06	41.91	135.42	16.8	31.48	48.67	48.56	77.12	176.43	179.63	13.95	30.07	166.68	62.1	25.72	85.16	95.99	35.74	22.42	141.95	76.9	44.47	93.87	89.4	19.64	85.28	104.69	105.74	12.39	20.54	17.39	34.67
		IL 11-4	0.0139	11170928-F	3540.35	2210.09	1104.55	2553.03	1882.35	1553.66	657.14	396.17	786.51	403.05	16.97	210.19	44.87	317.34	60.45	164.01	330.98	17.85	210.16	165.2	148.28	243.53	216.11	290.8	48.08	269.41	56.54	194.6	65.76	137	52.78	153.27	306.38	118.03	89.2	92.71	49.69	79.65	102.32	31.95	126.87	146.52	104.5	30.33	42.39
		IL 11-3	0.0082	11170929-F	68.01	883.82	1230.68	25.18	0	130.68	688.44	0	0	110.75	0	250.24	11.71	155.63	0	77.28	61.33	0	106.77	69.41	96.24	0	182.45	34.33	192.94	0	15.71	22.94	98.45	283.11	0	40.94	0	69.16	0	99.94	8.21	45.17	0	91.14	3.73	19.77	12.42	31.77	38.92
		IL 12-4-1	0.0053	11170930-F	2732.67	621.94	1127.09	1482.43	974.62	845.43	610.23	183.66	432.46	52.05	10.5	229.38	29.71	58.75	36.85	71.16	21.53	0	87.68	51.97	36.1	60.08	212.66	0	55.54	52.02	25.36	0	42.31	226.97	29.73	12.67	73.62	48.57	15.84	95.96	108.27	22.33	81.57	79.98	100.56	0	11.32	70.8	24.67
		IL 11-2	0.01	11170931-F	3373.86	1266.27	848.98	2294.49	1880.11	1711.33	460.94	532.4	919.49	148.54	18.28	111.02	51.72	82.08	37.71	131.97	157.86	28.13	118.69	74.59	102.44	207.23	165.8	73.12	61.73	288.69	76.94	42.3	65.89	94.75	36.25	37.48	188.82	82.94	88.75	74.77	82.97	31.34	91.85	110.24	108.73	0	23.61	18.66	18.82
		IL 7-3	0.0086	11170932-F	3004.43	1066.53	1049.8	1735.33	1338.97	1059.38	588.6	70.27	518.39	112.22	9.34	221.98	31.24	73.03	52.57	83.54	100.14	0	106.32	72.44	69.72	134.25	206.16	101.66	58.27	93.76	33.07	67.1	65.44	158.23	34.25	46.37	162.96	70.9	26.59	92.45	111.3	28.32	81.55	66.5	113	42.42	20.16	51.14	9.65
		IL 8-3-1	0.014	11170933-F	3848.71	906.88	1100.21	2242.42	1813.54	1636.37	627.38	382.23	819.8	90.47	48.3	199.02	67.99	60.81	75.27	82.54	82.71	13	136.18	78.21	169.2	227.15	203.94	9.3	65.8	261.18	64.67	54.62	65.19	161.05	58.21	53.99	262.21	68.37	54.47	92.28	81.1	22.77	83.87	65.51	115.04	26.25	17.87	49.53	15.25
		IL 9-2-6	0.0114	11170934-F	3163.07	1808.06	751.94	2069.98	1937.17	1616.7	453.68	517.84	706.43	307.69	15.74	87.62	61.31	58.49	58.93	54.59	187.69	29.01	280.34	98.26	0.91	210.1	179.95	0	37.02	297.63	65.39	175.95	42.93	120.29	57.92	55.14	219.58	102.36	40.03	74.87	85.3	21.37	99.45	67.29	112.72	108.94	72.48	33.4	20.62
		IL 11-1	0.0122	11170935-F	3366.04	1461.12	625.15	3010.79	2241.64	1847.46	316.73	691.26	1065.71	182.47	30.3	41.41	76.11	39.05	106.09	52.66	62.8	45	206.77	90.83	148.74	353.83	194.15	128.96	24.51	370.74	167.44	38.76	34.41	122.33	65.47	13.5	447.74	85.33	136.58	61.86	41.8	12.68	82.51	68.92	105.35	56.46	37.84	8.82	22.13
		IL 1-1	0.0155	11170936-F	4127.27	2038.43	1776.36	3020.33	2412.16	2215.91	1001.77	834.26	1354.88	595.43	37.7	637.82	78.7	235.63	88	423.97	250.74	105.27	43.43	106.76	226.45	502.22	178.07	37.95	57.49	585.32	180.56	226.1	192.43	87.6	75.03	168.26	483.67	103.67	152.5	83.22	57.51	63.45	99.71	84.89	109.65	166.54	93.75	52.46	30.38
		IL 2-1-1	0.0137	11170937-F	2753.64	1720.66	1431.17	1877.22	1583.03	1505.42	812.99	434.74	573.6	249.58	18.08	312.27	49.65	221.23	59.32	131.94	206.72	16.29	294.11	122.96	191.62	175.93	197.79	202.12	128.87	189.45	54.62	127.53	76.11	176.28	55.49	159.62	178.86	101.86	26.48	106.45	120.26	65.65	91.58	86.63	117.33	135.35	53.92	32.16	29.15
		IL 2-3	0.0096	11170938-F	3418.08	2069.44	1107.08	1875.24	1127.24	1296.65	636.1	174.73	462.39	313.71	14.9	220.09	62.65	378.67	77.33	308.48	221.17	5.19	229.69	144.99	181.33	212.18	161.53	321.35	86.4	166.1	66.41	206.35	77.17	153.13	32.43	140.28	63.62	107.64	17.85	88.31	93.42	125.01	79.37	105.16	111.3	71.35	76.21	40.95	46.42
		IL 8-1-1	0.0088	11170940-F	1055.62	1823.03	1409.95	635.26	139.2	515	775.47	0	1570.26	262.77	967.3	352.08	522.93	162.06	729.24	89.47	191.68	0	236.84	85.07	138.34	430.7	202.24	15.3	112.94	30.34	257.31	138.22	66.16	112.8	9.99	63.47	22.68	98	278.08	100.8	69.93	50.59	21.23	64.05	60.29	122.89	57.08	159.99	16.12
		IL 9-1	0.0063	11170941-F	3157.16	1142.95	588.89	1776.65	1487.47	1254.33	272.65	373.4	521.97	158.71	14.12	42.68	44.69	82.97	59.53	51.12	106.19	16.36	49.58	62.85	58.06	147.9	184.03	11.04	35.64	150.85	46.9	12.37	18.11	156.19	47.8	10.75	184.49	78.14	28.84	55.88	105.62	34.22	86.05	47.19	110.01	17.56	16.97	21.36	5.01
		IL 9-3-2	0.0088	11170942-F	2631.35	622.29	1686.86	1513.21	1494.82	1310.7	905	399.71	610.17	42.71	9.48	450.74	27.01	62.6	31.67	62.08	37.12	17.42	115.91	57.76	88.78	119.44	198.55	30.56	145.84	146.93	47.73	11.75	33.69	164.8	0	21.23	129.89	52.4	30.52	106.43	124.78	24.41	98.01	31.75	109.9	0	10.11	67.62	18.17
		IL 10-1-1	0.0108	11170943-F	3313.24	1056.73	1440.07	2079.96	2051.13	1931.01	835.12	679.6	972.99	97.87	22.72	358.37	58.84	180.99	41.36	102.48	92.41	47.06	108.51	71.4	77.85	244.61	193.87	0.53	111.73	423.47	91.58	15.3	60.76	141.07	49.64	40.85	203.58	74.89	92.1	107.2	119.13	48.29	95.68	113.55	107.92	0	12.69	77.74	8.41
		IL 1-4-18	0.0123	11170944-F	3134.98	1241.72	1188.13	2403.48	1836.66	1779.38	674.31	478.89	871.1	158.65	20.95	288.45	50.25	164.85	50.19	112.59	104.11	24.48	82.07	78.44	72.22	193.35	165.63	16.15	56.8	324.49	61.04	44.61	76.52	82.32	54.27	28.7	271.98	80.34	81.9	94.82	86.11	49.74	99.41	12.77	106.34	18.94	23.99	26.83	2.6
		IL 3-4	0.0082	11170945-F	3071.55	1366.46	1015.17	2335.97	1891.45	1779.59	581.29	369.25	1025.85	174.9	17.46	155.61	27	30.72	29.87	149.37	166.93	14.69	194.61	94.26	207.18	273.73	169	107.29	52.39	291.04	81.11	62.53	97.09	81.9	27.09	42.71	266.45	83.13	144.38	86.36	93.74	9.28	93.48	124.76	124	32.03	30.77	35.17	24.1
		IL 2-2	0.0061	11170946-F	3358.85	828.5	934.92	2143.03	1563.9	1509	563.26	377.49	731.8	91.14	16.44	141.83	47.34	63.66	41.93	72.94	15.95	17	2.24	60.58	37.79	200.95	208.86	5.61	61.05	232.47	67.66	8.14	40.87	114.11	43.11	16.83	161.83	62.23	49.66	80.09	100.53	25.4	72.57	4.53	109.77	0	15.04	15.32	17.27
		IL 8-1	0.0105	11170947-F	1146.39	1958.19	929.74	464.31	108.56	290.96	597.67	0	1513.9	309.92	902.57	172.1	442.15	81.47	639.47	98.02	214.98	0	195.08	87.17	279.93	331.41	192.19	208.52	79.59	20.25	172.97	131.87	57.11	89.64	354.67	131.18	24.88	98.31	320	83.82	67.22	33.65	22.4	57.48	51.84	105.44	54.06	85.14	17.7
		IL 7-5	0.011	11170948-F	3552.66	632.03	1148.61	2309.61	1999.6	1715.15	695.76	596.6	878.79	66.37	23.42	270.73	58.97	42.69	63.48	64.17	56.28	43.54	121.73	41.29	124.56	326.73	171.46	13.07	92.89	362.75	142.76	35.86	41	86.23	48.5	40.81	257.59	48.22	106.09	91.93	93.01	16.26	80.23	70.05	110.76	9.45	17.47	80.95	13.01
		M82	0.0091	11170949-F	3400.15	678.28	886.04	1898.05	1549.12	1359.17	483.89	429.08	544.49	61.65	14.52	143.05	36.76	46.66	33.33	38.14	47.89	17.81	102.76	30.08	122.71	154.13	177.75	0	50.87	233.73	55.31	9.02	34.43	134.07	49.47	44.37	224.87	51.64	35.15	78.83	94.81	16.24	89.09	55.88	113.76	18.39	14.31	18.79	0
		IL 9-3	0.0054	11170950-F	3124.54	1096.54	1013.77	1006.57	1183.39	738.2	600.12	261.95	513.97	84.54	9.58	161.93	20.77	80.97	29.5	133.49	79.26	8.41	160.79	84.04	102.8	56.35	190.71	81.92	57.58	42.84	29.3	49.94	81.29	160.9	23.14	18.81	71.14	78.94	23.02	85.52	110.08	32.34	79.09	109.12	87.72	0	24.14	218.79	14.39
		IL 1-4	0.0084	11170951-F	60.95	1445.17	1278.21	10.93	0	1591.48	733.4	1487.82	0	159.33	0	293.93	401.78	83.24	0	135.1	138.11	313.8	223.72	93.54	172.95	0	163.58	166.2	147.63	211.82	126.81	102.22	91.04	98.46	112.85	5.77	0	89.01	0	95.45	8.42	34.54	0	108.46	0	0	45.83	10.02	23.14
		IL 6-2-2	0.0105	11170954-F	3447.8	3217.51	1103.59	1518.32	1509.03	1179.98	604.67	331.46	1176.48	467.23	32.96	200.52	65.7	221.58	70.38	164.63	240.78	11.5	136.45	147.83	187.52	126.95	144.6	0	74.95	145.12	46.15	260.71	84.98	75.17	36.13	162.34	146.8	128.72	146.34	84.53	88.52	66.07	87.51	92.26	109.41	114.32	92.89	49.53	121.5
		IL 9-2	0.0098	11170955-F	3323.45	1637.54	1036.79	2244.48	1831.78	1863.39	585.68	694.75	703.35	236.29	52.41	205.62	122.9	86.44	68.46	65.08	110.72	81.92	177.29	100.55	97.01	278.58	162.39	29.43	101.05	400.61	120.69	0	44.74	84.26	72.98	99.42	235.78	94.1	54.23	83.83	126.59	35.46	117.62	85.78	124.1	76.82	45.56	68.31	28.41
		IL 9-2-5	0.0136	11170956-F	3214.26	871.34	997.07	1717.75	1578.48	1282.51	519.21	362.03	542.28	80.16	13.84	172	41.24	61.45	39.55	42.04	92.64	17.01	142.88	71.44	169.68	134.71	185.63	3.5	41.26	173.26	48.23	9.49	19.5	114.29	45.49	65.53	182.27	66.08	24.09	85.54	108.63	26.1	82.28	49.51	105.29	25.49	11.13	29.39	10.82
		IL 10-2	0.0135	11170957-F	3194.11	1945.66	1272.27	2858.77	2447.78	2198.09	749.69	876.39	1179.62	304.17	35.52	320.91	135.12	187.51	119.63	146.93	361.05	99.26	339.58	87.64	1.18	549.39	190.8	50.58	45.52	645.37	284.05	78.43	71.34	58.15	60.89	70.57	387.36	103.39	192.2	92.45	46.9	50.9	86.13	39.96	101.54	37.83	37.77	29.73	25.8
		IL 10-2-2	0.0121	11170958-F	3020.97	1782.4	460.43	1960.69	1766.36	1380.8	262.15	556.28	628.2	255.94	15.25	26.49	53.77	68.87	59.62	92.21	194.75	30.6	252.15	95.32	157.21	141.45	169.67	10.4	16.41	210.11	61.87	107.79	43.35	99.97	42.57	110.31	148.17	99.95	28	47.14	105.18	25.3	84.22	27.77	112.66	128.36	53.59	14.43	26.6
		M82	0.0157	11170959-F	2916.38	998.3	1097.49	1972.11	1604.56	1499.02	597.5	510.89	623.44	78.79	15.36	222.11	49.68	65.37	47.26	43.47	88.88	20.91	160.89	58.77	164.25	159.6	153.72	57.94	56.54	233.75	56.59	6.13	31.15	85.77	36.12	17.29	175.24	69.34	33.17	83.95	124.2	29.61	79.15	48.93	110.86	60.26	19.56	24.92	14.95
		IL 2-3	0.0055	11170960-F	2301.27	588.15	364.84	1177.6	596.97	738.69	163.78	114.84	285.92	39.95	7.93	16.06	35.64	36.38	50.48	69.34	16.97	0	28.54	49.88	48.65	114.24	138.03	8.84	30.79	43.89	38.98	2.31	40.56	123.36	16.34	18.98	31.42	45.6	8.06	41.29	100.01	13.58	68.96	42.95	94.34	0	11.7	11.98	14.29
		IL 6-2	0.009	11170961-F	2978.84	1162.7	995.88	2014.47	1440.91	1633.04	558	327.22	1085.79	145.2	41.8	165.82	156.63	178.68	87.79	85.03	18.74	13.56	161.85	87.47	65.89	242.08	199.67	79.51	48.9	318.21	81.35	10.6	59.33	103.24	54.57	37.19	185.73	84.95	182.6	90.9	116.49	49.1	82.56	93.29	113.27	6.6	24.01	44.8	11.76
		IL 9-2-6	0.0049	11170962-F	2968.63	707.29	1475.07	1868.87	1838.1	1590.77	836.86	517.8	728.54	61.83	18.17	302.04	61.35	44.13	74.04	54.21	21.4	26.87	113.03	55.93	67.15	183.41	227.74	0	103.63	247.46	68.75	44.02	36.27	249.77	54.1	22.17	230.44	53.01	47.36	109.93	114.3	15.47	85.74	51.92	107.42	5.81	24.17	81.98	12.28
		IL 8-2-1	0.0106	11170963-F	3402.66	1336.54	1350.09	2048.91	1583.42	1604.26	755.4	325.72	668.88	171.04	19.48	271.12	49.01	183.83	47.32	100.72	64.14	13.96	161.72	104.49	68.76	200.1	212.91	2.63	126.75	306.26	61.59	7.61	66.37	223.3	63.3	52.69	310.33	83.54	41.89	106.92	109.23	48.21	76.59	101.72	114.03	26.43	13.69	36.99	13.45
		IL 10-3	0.0079	11170964-F	2930.46	1602.38	1133.98	2042.56	1875.71	1529.36	705.96	446.26	778.29	205.68	15.97	224.23	42	314.35	44.37	146.72	88.2	20.19	181.78	145.82	135.64	189.77	206.17	55.12	53.27	222.71	59.77	44.89	80.38	161.65	38.08	41.58	181.71	94.41	54.95	90.07	124.3	103.69	86.99	96.37	109.3	51.86	34.05	48.16	47.18
		IL 8-2	0.013	11170965-F	2919.76	1484.8	1252.64	2132.09	1733.01	1801.75	773.74	434.74	721.07	160.68	20.04	258.48	52.76	176.25	52.06	106.77	127.57	20.71	132.93	122.24	132.1	161.96	212.01	53.55	194.28	327.14	73.07	28.11	68.05	133.35	64.9	67.43	243.15	89	52.67	98.86	133.32	57.72	94.11	39.56	116.79	29.4	19.49	34.86	27.86
		IL 3-3	0.0026	11170966-F	2435.16	838.98	375.82	995.36	782.33	649.98	162.31	155.64	461.12	163.85	8.38	18.84	13.6	26.01	22.72	98.49	56.99	0	99.6	83.48	67.48	58.46	212.09	218.13	14.69	26.77	26.36	136.67	81.01	205.14	11.06	55.29	34.71	64.2	19.47	45.56	113.26	10.4	66.85	122.42	86.52	37.11	62.58	12.92	56.88
		M82	0.0087	11170967-F	3070.76	1777.62	1437.07	2101.84	1702.89	1450.25	832.14	418.67	719.68	218.47	16.91	311.76	46.66	230.18	43.81	177.71	235.44	15.33	248.72	134.03	229.82	174.79	217.26	194.06	137.41	171.25	53.87	125.19	102.92	171.33	38.72	44.43	170.07	95.98	42.2	108.8	126.11	70.36	101.96	123.67	116.37	47.92	53	59.55	40.95
		IL 6-4	0.0097	11170968-F	3545.55	1308.07	1497.3	1833.13	1721.85	1766.1	816.26	437.2	653.21	161.39	15.5	292.17	53.59	245.62	32.05	89.7	123.22	20.43	217.23	110.32	187.29	193.57	275.01	21.42	139.1	283.6	70.55	4.83	53.1	215.44	50.53	54.36	152.15	79.38	30.93	113.46	90.99	69.67	96.8	102.15	110.44	22.68	31.87	39.04	15.45
		IL 6-3	0.0065	11170969-F	3481.47	1783.74	799.43	2080.56	2014.2	1281.36	481.34	347.48	1167.15	329.73	29.02	89.19	50.81	61.04	99.39	53.97	158.03	11.82	239.17	138.57	149.53	234.5	210.12	35.96	27.59	155.18	66.14	159.9	43.68	178.23	36.37	112.76	186.67	97.66	155.8	83.38	132.23	24.09	94.62	23.17	116.73	84.44	73.65	26.74	28.16
		M82	0.012	11170970-F	3499.69	1543.9	1948.19	2417.89	1979.03	1927.53	1088.79	541.07	918.47	192.13	27.43	576.99	61.62	172.25	54.71	104.27	135.66	32.74	228.46	102.98	118.99	234.36	233.19	123.11	169.77	351.09	96.81	84.3	66.11	171.36	60.53	45.24	333.16	101.16	77.59	123.76	143.06	51.69	94.14	37.94	125.45	40.71	43.61	82.29	18.04
		M82	0.0094	11170972-F	3342.79	477.25	1829.03	2584.78	2368.63	2120.26	1091.53	769.97	1124.55	54.66	27.81	507.4	73.24	41.56	55.03	61.78	17.47	49.68	91.41	36.81	63.04	297.63	235.9	1.96	134.83	496.53	144.07	0	27.28	188.44	69.56	20.43	403.28	42.07	123.47	126.23	60.28	14.07	87	110.49	112.35	0	0	55.35	21.4
		IL 8-3	0.0111	11170973-F	3375.01	1964.08	1602.23	2324.87	1959.2	1611.33	887.23	447.86	827.4	257.47	27.14	495.25	51.72	256.52	73.63	182.73	197.22	21.39	157.88	145.69	249.29	270.48	234.89	13.93	133.15	261.58	70.21	147.22	120.93	142.01	49.96	95.35	308.68	104.62	72.79	105.13	149.76	75.9	92.92	87.58	127.57	0.31	79.86	65.17	69.35
		IL 1-1-3	0.0114	11170974-F	3440.8	1810.65	1193.06	2935.05	2295.95	2256.59	688.94	705.14	945.01	341.09	28.69	215.18	87.12	330.61	69.57	244.75	228.38	98.35	320.93	233.04	245.96	398.38	279.97	341.57	59.15	514.01	205.03	29.94	123.79	120.13	57.25	93.95	278.66	95.19	116.17	80.69	156.41	83.15	111.42	80.17	124.88	114.04	116.04	36.54	177.32
		IL 2-5	0.0112	11170975-F	3061.5	1102	1538.47	269.16	1707.67	325	871.57	59.54	2529.21	110.87	1113.96	364.83	504.49	85.19	1124.25	79.51	35.75	0	116.46	96.36	71.5	723.09	245.24	46.54	163.49	20.45	66.94	29.57	52.2	73.17	303.13	38.43	33.11	76.38	743.08	111.1	73.22	31.78	85.99	109.99	33.87	0	16.77	83.29	24.85
		M82	0.0069	11170976-F	4712.73	1672.44	2160.54	2354.85	2200.18	1911.96	1191.36	655.28	1105.63	204.48	30.8	690.73	63.3	174.47	58.67	114.9	128.37	45.03	199.43	101.97	111.8	282.82	241.32	75.39	207.69	348.76	109.59	14.57	70.98	188.99	59.45	43.03	365.31	92.36	138.19	126.7	99.42	56.91	69.4	113.28	112.25	25.32	28.86	96.45	26.08
		IL 7-4	0.0071	11170977-F	3516.56	1438.67	1515.28	3240.7	1985.1	2352.1	811.35	278.79	812.85	139.17	11.25	268.57	57.9	184.68	105.67	165.65	48.84	0	202.47	110.64	44.37	2044.36	219.1	10.96	103.93	569.09	960.72	44.25	137.76	233.04	50.87	84.13	165.65	90.15	52.77	111.46	117.18	52.51	90.38	101.95	103.72	22.12	23.83	188.34	17.26
		IL 8-2-1	0.0072	11170978-F	4427.96	1922.64	1647.22	2629.31	1958.65	1683.93	980.22	507.21	924.83	286.36	28.15	353.28	67.63	211.78	84.59	90.9	147.76	26.15	184.66	105.22	173.41	219.42	247.89	2.38	205.64	298.45	67.56	151.65	106.94	183.3	58.23	82.87	311.25	102.46	91.71	118.58	144.1	67.6	94.12	99.88	123.84	29.63	74.04	80.66	34.39
		IL 8-1-1	0.0106	11170979-F	1395.62	2226.26	1473.74	753.86	229.6	761.02	781.53	0	2201.58	308.13	1673.62	324.96	686.15	139.41	1047.93	93.68	266.68	15.89	160.78	96.4	55.28	675.13	250.3	0	157.41	57.61	428.56	168.08	68.5	127.52	27.37	128.29	36.52	109.31	478.39	103.76	78.67	38.71	30.64	80.97	70.79	115.31	81.35	236.25	14.26
		IL 9-1	0.011	11170980-F	3373.12	2210.66	782.02	2051.28	1985.62	1474.97	461.28	561.57	742.31	328.14	23.32	88.07	66.74	140.55	100.79	98.79	374.81	28.99	278.63	108.36	407.24	239.67	215.09	260.49	44.29	180.71	67.11	165.73	57.44	168.48	53.71	139.31	247.36	109.33	43.48	76.29	99.72	41.08	82.01	25.85	117.42	139.78	81.67	33.92	20.52
		IL 1-2	0.012	11170981-F	2557.06	1978.65	1443.56	2160.43	1843.42	1865.37	845.62	480.84	792.28	288.29	19.51	293.69	53.57	309.1	58.74	140.81	129.34	26.1	284.96	136.06	211.68	219.84	253.71	0	117.78	323.65	70.24	122	66.96	248.18	58.08	139.07	260.61	103.43	56.16	110.33	120.28	84.88	85.22	31.01	110.39	112.61	62.19	42.24	22.58
		IL 1-3	0.0096	11170982-F	51.32	1712.49	1902.11	7.93	0	2193.31	1081.78	2480.44	0	238.19	0	507.13	593.59	191.76	0	76.97	158.4	1021.27	267.82	122.46	206.37	0	262.14	197.54	202.66	470.51	296.36	56.97	84.97	100.4	256.75	121.37	0	95.78	1.22	127.04	4.88	57.34	0	68.45	0	66.65	69.59	24.9	18.38
		IL 8-2	0.0069	11170983-F	2783.69	816.46	1595.14	2034.19	1782.12	1718.11	880.74	379.79	616.51	96.74	17.06	418.14	46.1	113.65	44.58	81.31	30.66	13.76	83.49	69.94	72.11	168.4	256.19	28.67	137.45	286.91	72.18	0	22.2	217.53	64.23	28.54	279.04	57.69	30.8	109.93	70.21	39.39	74.03	74.08	119.5	11.53	0	40.31	15.03
		IL 7-2	0.0079	11170984-F	2825.78	1231.24	1585.28	1949.42	1605.17	1463.34	965.22	115.27	679.35	134.27	16.19	383.85	56.65	79.83	75.44	101.53	54.39	0	233.36	90.96	127.28	196.2	241.5	14.41	166.64	156.55	49.24	56.15	75.82	239.71	40.92	70.47	157.11	76.57	38.38	111.92	88.14	30.33	113.51	103.06	115.05	24.51	30.47	51.08	12.56
		IL 8-3-1	0.0081	11170985-F	3556.88	1016.6	1232.57	2123.69	1978.51	1454.51	671.13	356.84	703.55	108.12	19.19	214.04	47.19	37.93	61.75	57.66	42.04	13.6	101.73	83.24	207.51	205.97	239.06	4.68	56.72	187.28	47.84	53.14	36.17	223.82	44.04	64.11	236.19	74.33	38.6	95.97	74.24	15.61	96.92	62.03	116.69	0	32.4	35.79	18.7
		IL 10-1	0.0112	11170986-F	2991.28	573.9	911.92	3079.33	2685.9	2475.29	513.6	975.54	1346.83	37.66	29.82	107.35	104.96	34.17	155.17	75.37	43.19	137.86	89.63	54.63	88.58	648.75	259.31	11.46	53.05	676.75	407.48	0	41.19	79.43	54.94	39.39	354.72	42.49	287.13	80.75	35.4	10.35	83.77	67.63	102.89	9.1	0	34.35	25.57
		IL 9-2	0.0066	11181088-F	4211.15	2038.4	1149.96	2433.97	1444.39	1646.3	663.88	577.37	554.94	284.75	14.14	153.48	54.71	109.95	46	91.32	172.32	29.44	241.56	141.95	242.93	186.34	265.21	12.94	75.1	215.49	80.3	206.57	39.51	171.23	50.38	28.55	145.26	127.41	19.81	114.38	226.62	45.77	170.39	98.7	132.82	63.78	58.26	56.89	30.68
		IL 3-5	0.0107	11181089-F	3455.54	1583.52	1444.22	1974.94	1256.58	1252.46	1006.32	249.79	665.81	229.43	26.84	298.25	44.28	265.89	50.47	93.56	227.47	5.27	215.05	60.31	225.52	131.68	316.94	166.7	69.22	115.17	53.49	97.59	81.54	163.66	30.01	57.52	118.24	102.26	26.05	132.28	191.16	90.16	163.08	29.59	137.35	43.9	24.28	26.92	22.62
		IL 2-6	0.0187	11181090-F	5145.09	2655.44	1627.69	2885.69	1836.55	1964.27	1088.6	650.75	1208.57	400.88	46.66	470.04	83.79	312.43	92.43	91.28	176.48	28.7	384.86	165.19	206.48	294.11	232.24	117.04	130.77	309.18	105.08	0	107.42	75.89	52.82	129.4	243.56	123.14	100.53	129.47	243.31	97.82	152.43	30.28	155.18	90.5	39.16	64.45	29.93
		IL 7-1	0.0129	11181091-F	3519.61	2292.66	2140.91	2564.66	1644.92	2060.56	1322.86	537.23	814.74	246.79	20.69	710.25	77.9	331.41	43.39	119.66	168.41	21.38	362.38	139.88	180.07	207.15	296.16	12.75	232.44	367.32	131.53	36.64	133.61	124.05	62.23	107.01	190.07	121.96	35.18	155.01	130.59	108.98	189.64	90.71	151.86	45.59	32.42	63.27	19.52
		IL 8-3	0.0122	11181092-F	4399.66	1248.36	1387.96	2544.64	1371.61	1607.53	824.46	430.18	734.62	163.36	15.58	305.68	48.03	98.6	39.98	157.17	75.06	13.09	144.08	116.99	112.09	214.43	251.3	56.11	81.23	179.97	69.45	0	104.65	93.11	54.12	35.48	257.6	98.93	25.08	118.09	246.72	48.25	138.43	76.76	150.32	17.25	0	42.41	32.59
		IL 8-1	0.0131	11181093-F	1823.64	2479.23	1485.18	796.2	151.24	701.6	928.52	0	2504.95	329.51	1596.13	331.69	801.85	158.85	1171.68	87.03	276.16	0	258.72	97.02	331.1	644.83	279.5	0	108.33	38.54	398.91	211.37	70.2	70.85	33.78	82.41	41.14	136.72	375.87	128.86	150.1	56.75	36.43	85.54	73.99	96.23	84.63	149.83	20.42
		IL 9-3-1	0.0121	11181094-F	4334.01	2584.92	1647.21	2443.11	1744.09	1636.71	992.3	665.35	1022.73	266.57	24.14	443.92	48.28	249.98	54.29	119.25	205.41	29.9	255.63	94.58	92.79	232.46	223.17	259.28	123.4	192.36	72.22	169.58	76.87	75.92	53.54	153.56	251.75	140.68	50.68	125.84	325.62	71.57	206.81	24.07	147.34	43.01	69.7	231.95	19.96
		IL 9-2-5	0.0097	11181095-F	4608.96	789.46	1488.6	2747.8	1669.93	2132.17	883.55	535.99	893.17	69.1	21.56	367.6	63.28	62.09	45.28	41.59	52.02	26.17	133.64	44.48	117.01	252.63	279.53	6.7	84.85	324.49	127.03	0	32.36	95.38	61.42	37.05	278.32	68.97	43.05	131.74	282.86	27.6	162.98	53.82	134.58	13.12	7.88	49.34	9.09
		IL 3-1	0.008	11181096-F	4310.83	952.01	1554.26	2232.91	1440.57	1849.8	863.49	774.46	738.51	83.12	23.64	407.27	70.35	96.8	42.89	81.3	75.58	33.92	75.71	75.19	55.96	139.76	250.48	85.64	128.6	278.36	99.57	0.66	50.31	85.73	62.28	22.84	210.63	76.84	0	124.39	188.63	38.48	138.35	58.41	123.15	14.29	23.51	33.62	14.96
		IL 2-1	0.0041	11181097-F	2737.78	1355.39	1671.28	999.18	709.12	865.53	973.15	337.54	481.79	118.24	8.84	424.9	27.27	220.24	16.83	101.16	58.08	5.88	127.37	97.07	83.85	53.38	260.51	6.79	84.34	38.98	40.32	30.26	74.94	127.97	21.44	14.43	43.47	91.42	9.98	130.97	229.4	62.05	98.58	116.1	92.04	0	18.31	54.99	37.22
[truncated: 1,208 more columns]
